# Supplementary material for: Host microbiome responses to the Snake Fungal Disease pathogen (Ophidiomyces ophidiicola) are driven by changes in microbial richness
Source: Sci Rep. 2022 Feb 23;12:3078. doi: 10.1038/s41598-022-07042-5 (PMC8866498; doi:10.1038/s41598-022-07042-5)
Supplement: Supplementary file 1 — Supplementary Information 1. [file 41598_2022_7042_MOESM1_ESM.csv]

	group	exp.call	expgroup	swab.origin	week	exp.time	cap.location	mortality.type	time.til.death	exp.survival	hold.time	length	weight	copy.num	dislvl	disst	logcopynum	smi	shannon	simpson	invsimpson	richness	Otu0000028	Otu0000030	Otu0000041	Otu0000043	Otu0000064	Otu0000069	Otu0000088	Otu0000091	Otu0000095	Otu0000102	Otu0000107	Otu0000109	Otu0000111	Otu0000113	Otu0000124	Otu0000125	Otu0000126	Otu0000127	Otu0000131	Otu0000134	Otu0000141	Otu0000142	Otu0000146	Otu0000150	Otu0000153	Otu0000154	Otu0000156
1	ANSP4	c2	sham	snake	w1	1	cheatham	mortality	24	24	30	17.8	3.25	0	negative	negative	0	7.359558135	2.086240645	0.673148059	3.059489255	67	0	0	0	0	0	0	0	0	0	0	0	0	0	0	0	0	1	0	0	0	0	0	0	25	0	4	0
2	ANSP7	c5	sham	snake	w1	1	waterloo	mortality	75	75	15	34.5	16.5	0	negative	negative	0	6.623940826	0.754383619	0.406885772	1.686015868	17	0	0	256	0	805	0	0	0	0	0	0	0	0	0	0	0	0	0	0	0	0	0	0	0	0	0	0
3	ANSP11	c9	sham	snake	w1	1	barfield	mortality	50	50	7	23.5	13.68	0	negative	negative	0	14.98475452	3.106072594	0.904695868	10.49272447	84	10	9	159	0	0	20	0	112	0	0	0	64	0	2	0	5	0	0	0	0	0	0	0	0	0	0	0
4	ANSP12	c10	sham	snake	w1	1	barfield	euthanasia	82	82	7	23.6	14.91	0	negative	negative	0	16.15176979	3.355366398	0.914385732	11.68029605	91	0	0	224	0	0	0	0	0	0	0	0	0	0	32	0	0	0	0	0	0	0	0	0	0	0	0	9
5	ANSP13	c11	sham	snake	w1	1	barfield	euthanasia	82	82	7	23.2	18	0	negative	negative	0	20.39028469	4.580066289	0.9779365	45.32372488	185	0	0	44	0	0	15	0	115	6	4	0	5	0	21	0	23	0	1	0	0	0	0	0	0	0	0	0
6	ANSP14	e1	inoculated	snake	w1	1	cheatham	mortality	3	3	40	15.8	9.38	0	negative	negative	0	NA	3.658495648	0.929160331	14.11638434	93	26	0	4	0	0	4	0	9	6	8	0	7	0	10	0	5	0	0	0	0	0	0	10	0	8	31	0
7	ANSP15	e2	inoculated	snake	w1	1	cheatham	mortality	10	10	33	17.2	5.99	0	negative	negative	0	14.83629963	3.008729513	0.910744695	11.20381578	42	32	0	0	0	0	0	0	0	0	0	0	0	0	13	0	0	0	0	0	0	0	0	0	0	5	0	0
8	ANSP16	e3	inoculated	snake	w1	1	cheatham	mortality	59	59	30	19.1	8.96	0	negative	negative	0	16.87505128	1.831867638	0.620260628	2.633385092	45	1	0	21	0	0	0	0	0	0	1	0	1	0	2	0	0	0	0	0	0	0	0	0	21	0	19	0
9	ANSP17	e4	inoculated	snake	w1	1	waterloo	mortality	19	19	24	19.2	9.6	0	negative	negative	0	17.83526415	1.041943055	0.413796856	1.705893273	31	823	0	0	146	0	0	8	1	1	0	0	0	0	0	0	0	0	0	0	0	0	0	0	1	0	0	0
10	ANSP18	e5	inoculated	snake	w1	1	waterloo	mortality	29	29	15	19.7	3.88	0	negative	negative	0	6.739874889	2.784081525	0.866467769	7.488828648	43	0	12	51	0	0	0	0	0	0	14	0	13	0	0	0	0	0	0	0	0	0	0	0	0	0	364	0
11	ANSP19	e6	inoculated	snake	w1	1	waterloo	euthanasia	82	82	12	18.5	4.06	0	negative	negative	0	8.311914164	4.015767295	0.973553719	37.8125	87	0	0	12	0	0	0	0	0	0	0	0	0	0	0	0	0	0	0	0	0	0	8	0	0	0	33	0
12	ANSP20	e7	inoculated	snake	w1	1	waterloo	euthanasia	82	82	12	21.4	5.98	0	negative	negative	0	8.366524125	3.386160046	0.928676164	14.02055836	83	0	0	0	0	0	0	0	0	0	114	0	6	0	124	9	0	0	0	0	0	0	0	4	5	0	0	0
13	ANSP21	e8	inoculated	snake	w1	1	waterloo	euthanasia	82	82	9	18.2	3.7	0	negative	negative	0	7.905673501	3.487488818	0.951400028	20.57614368	60	22	0	0	0	0	0	0	0	0	0	0	72	0	0	0	0	0	0	0	0	0	0	0	0	0	0	0
14	ANSP22	e9	inoculated	snake	w1	1	waterloo	euthanasia	82	82	9	35.5	27.33	0	negative	negative	0	10.18195347	3.330648579	0.9406359	16.8451978	61	0	0	0	0	0	0	0	2	0	0	0	0	0	11	0	0	0	0	0	0	0	0	87	0	0	0	0
15	ANSP23	e10	inoculated	snake	w1	1	barfield	euthanasia	82	82	7	21.5	5.41	0	negative	negative	0	7.477356587	2.594425142	0.80576571	5.14842154	42	463	0	13	0	0	0	0	0	0	4	0	0	0	0	0	0	0	0	0	0	0	0	0	0	0	0	0
16	ANSP24	e11	inoculated	snake	w1	1	barfield	mortality	18	18	7	44.6	44.63	0	negative	negative	0	9.156472907	2.220470437	0.821431748	5.600099606	23	0	0	0	0	0	0	0	0	0	0	0	0	0	0	0	0	0	0	0	0	0	0	0	0	0	0	10
17	ANSP46	c1	sham	snake	w2	8	cheatham	mortality	5	12	40	18.5	3.82	0	negative	negative	0	7.820569484	4.043477976	0.965014729	28.58345763	155	40	0	0	66	0	65	0	55	5	0	0	0	0	12	0	6	0	1	0	0	0	0	119	0	18	1	0
18	ANSP47	c2	sham	snake	w2	8	cheatham	mortality	17	24	30	18.2	3.3	0	negative	negative	0	7.051006095	2.954074938	0.900580038	10.05834217	54	0	0	126	0	0	1	0	8	0	0	0	0	0	0	0	0	0	0	0	0	0	0	0	7	0	0	0
19	ANSP50	c5	sham	snake	w2	8	waterloo	mortality	68	75	15	34.6	16.08	0	negative	negative	0	6.406670819	4.984444146	0.990129429	101.3112605	213	4	0	10	0	10	14	0	2	0	0	0	10	0	0	0	0	0	29	0	18	3	23	0	3	0	19	9
20	ANSP52	c7	sham	snake	w2	8	waterloo	euthanasia	75	82	12	18.6	7.77	0	negative	negative	0	15.68467372	4.358737368	0.978637486	46.81096897	145	0	0	1	0	0	27	0	58	8	0	0	3	0	24	0	22	0	15	0	0	0	0	0	1	21	37	0
21	ANSP54	c9	sham	snake	w2	8	barfield	mortality	43	50	7	23.6	13.64	0	negative	negative	0	14.77599866	2.869309464	0.828272481	5.823178521	84	0	0	0	0	0	79	0	82	0	0	0	0	0	2	0	9	0	4	0	0	0	0	0	0	0	0	0
22	ANSP55	c10	sham	snake	w2	8	barfield	euthanasia	75	82	7	24.4	15.02	0	negative	negative	0	14.91295181	3.47612398	0.944303543	17.95446347	68	0	0	0	0	0	151	0	92	46	0	14	0	0	13	0	51	0	137	0	2	0	4	0	0	0	0	12
23	ANSP56	c11	sham	snake	w2	8	barfield	euthanasia	75	82	7	23.9	18.68	0	negative	negative	0	19.57842638	3.508379158	0.918342713	12.24630445	151	0	0	0	0	0	226	0	85	17	0	3	0	0	7	0	67	0	150	0	0	0	1	0	0	0	0	3
24	ANSP57	e2	inoculated	snake	w2	8	cheatham	mortality	3	10	33	17.4	3.42	61.47	high	positive	4.118549251	8.21862567	4.204783588	0.973052826	37.10964233	141	13	0	55	1	0	1	0	2	1	0	0	0	0	21	0	2	0	0	0	0	0	0	0	1	9	0	0
25	ANSP58	e3	inoculated	snake	w2	8	cheatham	mortality	52	59	30	20.1	8.45	0	negative	negative	0	13.92691009	3.154552934	0.907235154	10.77994567	59	0	0	30	0	0	100	0	275	0	0	3	0	0	21	0	7	0	6	0	0	0	0	0	0	0	0	0
26	ANSP59	e4	inoculated	snake	w2	8	cheatham	mortality	12	19	24	20.6	9.82	7.49	low	positive	2.013568798	15.17792348	2.685570415	0.781037251	4.566986866	133	185	0	0	464	0	6	16	1	10	0	0	0	0	12	0	5	3	2	0	0	0	0	1	5	3	4	0
27	ANSP60	e5	inoculated	snake	w2	8	waterloo	mortality	22	29	15	20.9	4.28	14.2	low	positive	2.653241965	6.369854778	3.734086297	0.94310927	17.57755608	117	5	0	0	0	0	41	0	84	14	0	3	0	0	9	0	33	0	33	0	0	0	0	0	0	0	1	3
28	ANSP61	e6	inoculated	snake	w2	8	waterloo	euthanasia	75	82	12	20.2	4.91	0.93	low	positive	-0.072570693	7.988127893	3.753336946	0.954928873	22.18715316	96	0	0	0	0	0	87	0	126	14	0	4	0	0	47	0	24	0	40	0	0	0	0	0	0	0	0	0
29	ANSP62	e7	inoculated	snake	w2	8	waterloo	euthanasia	75	82	12	21.6	6.38	31.58	low	positive	3.452524009	8.711701998	3.918773079	0.957328235	23.43469994	128	0	0	0	0	0	127	0	125	41	0	3	0	0	68	0	42	0	8	0	0	0	0	5	0	4	0	2
30	ANSP63	e8	inoculated	snake	w2	8	waterloo	euthanasia	75	82	9	18.2	3.53	0	negative	negative	0	7.542439853	3.574133305	0.953633223	21.5671663	61	0	0	0	0	0	12	0	8	5	0	0	0	0	0	11	7	0	13	0	0	0	0	0	0	0	0	3
31	ANSP64	e9	inoculated	snake	w2	8	waterloo	euthanasia	75	82	9	38	26.92	21.74	low	positive	3.079153882	8.394627859	3.46936598	0.935090798	15.40613601	97	0	0	0	0	0	30	0	34	5	0	3	0	0	16	0	1	0	3	0	0	0	0	127	0	0	0	5
32	ANSP65	e10	inoculated	snake	w2	8	barfield	euthanasia	75	82	7	21.8	5.72	3.39	low	positive	1.220829921	7.624548874	3.194664898	0.914402473	11.68258051	72	202	0	0	0	0	4	0	3	98	0	0	0	0	13	0	37	0	15	0	0	0	0	0	0	0	0	4
33	ANSP66	e11	inoculated	snake	w2	8	barfield	mortality	11	18	7	44.8	45.25	189.49	high	positive	5.244336253	9.175716753	3.872890985	0.926222139	13.55420159	163	0	0	0	0	0	55	0	25	14	4	0	22	0	6	2	7	0	2	0	0	0	0	0	3	0	0	3
34	ANSP67	e2	inoculated	soil	w2	8	cheatham	mortality	3	10	33	NA	NA	0	negative	negative	0	NA	5.041809103	0.991505785	117.7271843	203	0	0	9	0	0	13	0	12	19	0	12	0	0	5	0	8	0	0	0	22	29	17	0	0	0	0	5
35	ANSP68	e3	inoculated	soil	w2	8	cheatham	mortality	52	59	30	NA	NA	1.28	low	positive	0.246860078	NA	5.320750237	0.993152066	146.0294473	290	0	0	0	0	0	14	0	9	16	0	23	0	0	6	3	9	0	0	0	28	4	24	0	7	0	0	2
36	ANSP69	e4	inoculated	soil	w2	8	waterloo	mortality	12	19	24	NA	NA	0	negative	negative	0	NA	4.840919614	0.988346547	85.81147541	176	0	0	0	0	0	16	0	16	28	0	62	0	0	19	0	12	0	0	0	17	4	21	0	6	0	0	10
37	ANSP71	e6	inoculated	soil	w2	8	waterloo	euthanasia	75	82	12	NA	NA	0	negative	negative	0	NA	5.049360981	0.991352094	115.6349327	208	0	0	0	0	0	26	0	15	25	0	30	2	0	8	8	20	0	0	0	29	5	18	0	0	0	0	4
38	ANSP72	e7	inoculated	soil	w2	8	waterloo	euthanasia	75	82	12	NA	NA	0	negative	negative	0	NA	4.834645782	0.989644303	96.56520356	163	0	0	0	0	0	14	0	23	34	0	25	0	0	6	4	5	0	0	0	26	2	31	0	0	0	0	6
39	ANSP73	e8	inoculated	soil	w2	8	waterloo	euthanasia	75	82	9	NA	NA	0	negative	negative	0	NA	5.120931435	0.992419574	131.9187071	218	0	0	0	0	0	18	0	9	13	0	25	0	0	15	6	8	0	0	0	19	16	23	0	3	0	0	1
40	ANSP74	e9	inoculated	soil	w2	8	waterloo	euthanasia	75	82	9	NA	NA	0	negative	negative	0	NA	4.870090296	0.989709091	97.17314488	182	0	0	2	0	0	32	0	23	29	0	12	4	0	18	12	17	0	0	0	15	0	14	0	4	0	0	22
41	ANSP75	e10	inoculated	soil	w2	8	barfield	euthanasia	75	82	7	NA	NA	1.04	low	positive	0.039220713	NA	5.328879756	0.99227439	129.4396099	309	0	0	0	0	0	11	0	2	4	0	11	0	0	10	2	1	0	2	0	18	0	10	0	1	0	0	1
42	ANSP76	e11	inoculated	soil	w2	8	barfield	mortality	11	18	7	NA	NA	0	negative	negative	0	NA	4.632100062	0.9852652	67.86654745	172	0	0	0	0	0	16	0	28	36	3	7	19	0	24	0	24	0	0	0	0	0	0	0	0	0	0	22
43	ANSP77	c1	sham	soil	w2	8	cheatham	mortality	5	12	40	NA	NA	0	negative	negative	0	NA	5.305463795	0.992961205	142.069762	277	0	0	0	0	0	8	0	7	17	0	37	0	0	7	1	10	0	0	0	19	4	13	0	2	0	0	6
44	ANSP78	c2	sham	soil	w2	8	cheatham	mortality	17	24	30	NA	NA	0	negative	negative	0	NA	5.770813078	0.995512489	222.8407014	439	0	0	0	0	0	7	0	8	7	0	13	0	0	4	0	4	0	1	0	25	4	23	0	1	0	0	3
45	ANSP81	c5	sham	soil	w2	8	waterloo	mortality	68	75	15	NA	NA	0	negative	negative	0	NA	4.966820438	0.989568546	95.86390906	197	0	0	0	0	0	40	0	20	49	0	11	7	0	14	8	26	0	0	0	13	0	9	0	0	0	0	32
46	ANSP83	c7	sham	soil	w2	8	waterloo	euthanasia	75	82	12	NA	NA	0	negative	negative	0	NA	5.235532276	0.993063032	144.1551909	249	0	0	0	0	0	8	0	8	12	0	23	0	0	14	7	7	0	2	0	26	22	9	0	13	0	0	17
47	ANSP85	c9	sham	soil	w2	8	barfield	mortality	43	50	7	NA	NA	0	negative	negative	0	NA	4.825269097	0.988634754	87.98753804	172	0	0	0	0	0	24	0	23	49	0	22	3	0	30	0	15	0	0	0	17	0	6	0	4	0	0	22
48	ANSP86	c10	sham	soil	w2	8	barfield	euthanasia	75	82	7	NA	NA	0	negative	negative	0	NA	5.389789364	0.993652043	157.5309942	309	0	0	0	0	0	18	0	8	23	0	17	0	0	6	1	8	0	1	0	26	9	16	0	0	0	0	14
49	ANSP87	c11	sham	soil	w2	8	barfield	euthanasia	75	82	7	NA	NA	0	negative	negative	0	NA	5.533555551	0.994508336	182.0941866	347	0	0	0	0	0	21	0	20	20	3	17	4	0	6	14	12	0	0	0	17	4	13	0	4	0	0	6
50	ANSP92	c2	sham	soil	w3	15	cheatham	mortality	10	24	30	NA	NA	0	negative	negative	0	NA	4.850235213	0.986961505	76.6959707	192	0	0	0	0	0	26	0	18	32	0	76	0	0	14	0	11	0	0	0	12	2	15	0	0	0	0	6
51	ANSP93	c2	sham	snake	w3	15	cheatham	mortality	10	24	30	18.4	6.64	0	negative	negative	0	13.78785843	3.785542594	0.965462894	28.95436555	63	0	0	0	0	0	10	0	34	0	0	0	0	0	15	0	0	0	0	0	0	0	0	0	11	17	2	0
52	ANSP96	c5	sham	soil	w3	15	waterloo	mortality	61	75	15	NA	NA	0	negative	negative	0	NA	4.869173826	0.985577354	69.33540373	225	0	0	0	0	0	59	0	42	45	0	58	0	0	5	3	31	0	0	0	9	1	6	0	2	0	0	19
53	ANSP97	c5	sham	snake	w3	15	waterloo	mortality	61	75	15	35.5	16.91	0	negative	negative	0	6.299920715	3.505998503	0.9436124	17.73439542	76	7	0	0	0	0	93	0	119	13	0	0	0	0	0	0	9	0	29	0	61	0	3	0	5	9	139	7
54	ANSP100	c7	sham	soil	w3	15	waterloo	euthanasia	68	82	12	NA	NA	0	negative	negative	0	NA	5.153792919	0.991625976	119.4169047	250	0	0	0	0	0	13	0	4	39	0	33	0	0	18	0	11	0	0	0	11	1	13	0	3	0	0	6
55	ANSP101	c7	sham	snake	w3	15	waterloo	euthanasia	68	82	12	19.3	7.82	0	negative	negative	0	14.33233946	3.622321897	0.959515944	24.70108209	54	0	0	0	0	0	7	0	64	7	0	0	0	0	17	0	15	0	0	0	0	0	0	0	0	36	24	0
56	ANSP104	c9	sham	soil	w3	15	barfield	mortality	36	50	7	NA	NA	0	negative	negative	0	NA	4.876117976	0.987491807	79.9475971	197	0	0	0	0	0	45	0	24	43	0	56	9	0	8	5	20	0	3	0	15	3	8	0	1	0	0	9
57	ANSP105	c9	sham	snake	w3	15	barfield	mortality	36	50	7	23.8	14.02	0	negative	negative	0	14.85625497	4.04871179	0.964440444	28.12183629	140	0	0	56	0	0	121	0	57	6	0	0	0	0	43	0	20	0	9	0	0	0	0	0	0	0	0	0
58	ANSP106	c10	sham	soil	w3	15	barfield	euthanasia	68	82	7	NA	NA	0	negative	negative	0	NA	5.164314947	0.992653859	136.1258843	233	0	0	0	0	0	9	0	18	20	0	4	0	0	5	4	6	0	2	0	20	4	16	0	0	0	0	0
59	ANSP107	c10	sham	snake	w3	15	barfield	euthanasia	68	82	7	24.9	15.53	0	negative	negative	0	14.62294216	3.406459749	0.917885646	12.17813879	93	0	0	2	0	0	14	0	41	9	0	0	0	0	6	0	7	0	55	0	0	0	0	0	1	0	0	1
60	ANSP108	c11	sham	soil	w3	15	barfield	euthanasia	68	82	7	NA	NA	0	negative	negative	0	NA	4.995071455	0.988922961	90.27683616	236	0	0	0	0	0	18	0	22	26	0	49	0	0	18	7	33	0	1	0	13	34	15	0	2	0	0	9
61	ANSP109	c11	sham	snake	w3	15	barfield	euthanasia	68	82	7	24.3	18.73	0	negative	negative	0	18.79724186	3.329655114	0.913039482	11.49947158	112	0	0	0	0	0	194	0	178	8	0	4	0	0	3	0	36	0	164	0	0	0	0	0	0	0	0	8
62	ANSP110	e3	inoculated	soil	w3	15	cheatham	mortality	45	59	30	NA	NA	0	negative	negative	0	NA	5.348891265	0.993382762	151.1204579	298	0	0	0	0	0	8	0	7	12	0	21	0	0	6	1	6	0	8	0	21	14	31	0	0	0	0	1
63	ANSP111	e3	inoculated	snake	w3	15	cheatham	mortality	45	59	30	17.6	4.89	1.51	low	positive	0.412109651	11.40528877	3.475051023	0.948501487	19.41803646	58	0	0	35	0	0	25	0	112	29	0	0	0	0	67	0	35	0	8	0	0	0	0	0	68	0	5	0
64	ANSP112	e4	inoculated	soil	w3	15	waterloo	mortality	5	19	24	NA	NA	0	negative	negative	0	NA	5.428618186	0.9927875	138.6481757	331	0	0	0	0	0	6	0	6	19	0	52	0	0	13	3	11	0	0	0	16	6	11	0	0	0	0	5
65	ANSP113	e4	inoculated	snake	w3	15	waterloo	mortality	5	19	24	21.1	9.96	171.47	high	positive	5.144408324	14.45879433	3.866562593	0.965425015	28.92264457	80	0	0	0	0	0	5	0	19	16	0	8	0	0	116	0	9	0	11	0	0	0	0	0	4	9	24	0
66	ANSP114	e5	inoculated	soil	w3	15	waterloo	mortality	15	29	15	NA	NA	0	negative	negative	0	NA	4.337852081	0.906772041	10.72639596	286	0	0	329	0	0	17	0	7	10	0	26	0	0	13	2	7	0	0	0	12	2	4	0	5	0	0	6
67	ANSP115	e5	inoculated	snake	w3	15	waterloo	mortality	15	29	15	20.9	4.74	0	negative	negative	0	7.054465339	2.693366775	0.798560635	4.96427299	75	52	0	2	463	0	0	26	0	13	0	0	0	0	16	0	1	0	0	0	0	0	0	10	23	15	0	0
68	ANSP116	e6	inoculated	soil	w3	15	waterloo	euthanasia	68	82	12	NA	NA	0	negative	negative	0	NA	5.304396521	0.992412739	131.7998698	291	0	0	0	0	0	16	0	13	41	0	21	1	0	29	2	8	0	1	0	6	21	8	0	0	0	0	17
69	ANSP117	e6	inoculated	snake	w3	15	waterloo	euthanasia	68	82	12	20.4	4.96	1.02	low	positive	0.019802627	7.864286099	3.949889483	0.964500826	28.16966988	89	0	0	0	9	0	16	0	38	8	0	0	0	0	14	0	11	6	11	0	0	0	0	0	23	17	60	0
70	ANSP118	e7	inoculated	soil	w3	15	waterloo	euthanasia	68	82	12	NA	NA	0	negative	negative	0	NA	4.987780964	0.989825945	98.28922403	200	0	0	0	0	0	30	0	14	34	0	55	0	0	18	2	12	0	0	0	21	4	18	0	4	0	0	7
71	ANSP119	e7	inoculated	snake	w3	15	waterloo	euthanasia	68	82	12	21.8	6.42	135.81	high	positive	4.91125685	8.557623037	4.027769189	0.975517208	40.84501547	80	0	0	0	0	0	37	0	48	16	0	5	0	0	44	0	12	0	9	0	0	0	0	6	0	0	12	0
72	ANSP120	e8	inoculated	soil	w3	15	waterloo	euthanasia	68	82	9	NA	NA	0	negative	negative	0	NA	4.353966828	0.923348554	13.04606831	243	0	0	0	0	0	9	0	6	14	0	23	0	0	7	0	1	0	3	0	10	294	8	0	2	0	0	9
73	ANSP121	e8	inoculated	snake	w3	15	waterloo	euthanasia	68	82	9	18.7	3.78	0	negative	negative	0	7.524168997	3.657799533	0.959361135	24.60698655	69	0	0	0	0	0	0	0	0	0	5	0	6	0	0	0	0	0	0	0	0	0	0	0	0	0	24	0
74	ANSP122	e9	inoculated	soil	w3	15	waterloo	euthanasia	68	82	9	NA	NA	0	negative	negative	0	NA	5.102776907	0.988935537	90.37944428	292	0	0	0	0	0	33	0	18	26	0	13	17	0	19	4	14	0	4	0	13	3	9	4	3	0	0	44
75	ANSP123	e9	inoculated	snake	w3	15	waterloo	euthanasia	68	82	9	38.2	27	144.2	high	positive	4.971201225	8.304820606	3.967121909	0.959312853	24.57778634	149	0	0	0	0	0	36	0	37	5	0	4	1	0	20	0	9	0	6	0	3	0	3	130	0	2	0	4
76	ANSP124	e10	inoculated	soil	w3	15	barfield	euthanasia	68	82	7	NA	NA	0	negative	negative	0	NA	4.926861656	0.989340877	93.81634548	190	0	0	0	0	0	13	0	14	51	0	47	0	0	19	4	26	0	3	0	9	2	18	0	0	0	0	8
77	ANSP125	e10	inoculated	snake	w3	15	barfield	euthanasia	68	82	7	22.3	5.81	0.79	low	positive	-0.235722334	7.29874281	4.095868634	0.970999387	34.48203008	101	9	0	0	0	0	2	0	4	8	11	0	6	0	0	0	0	0	0	0	0	0	0	0	0	4	44	0
78	ANSP126	e11	inoculated	soil	w3	15	barfield	mortality	4	18	7	NA	NA	1.9	low	positive	0.641853886	NA	4.680305101	0.986516843	74.16660559	149	0	0	0	0	0	17	0	6	22	0	47	7	0	10	40	20	0	0	0	15	0	22	0	0	0	0	5
79	ANSP127	e11	inoculated	snake	w3	15	barfield	mortality	4	18	7	45.5	45.38	4606.03	high	positive	8.435121594	8.836557251	2.946135439	0.814010239	5.376640057	89	0	0	0	0	0	51	0	12	10	0	0	0	0	4	0	4	0	0	0	0	0	0	0	5	0	0	5
80	ANSP132	c2	sham	soil	w4	22	cheatham	mortality	3	24	30	NA	NA	0	negative	negative	0	NA	5.258631697	0.990582876	106.1895332	309	0	0	0	0	0	19	0	11	21	0	62	1	0	7	2	21	0	0	0	7	4	9	0	9	0	0	13
81	ANSP133	c2	sham	snake	w4	22	cheatham	mortality	3	24	30	18.5	6.83	0	negative	negative	0	13.98285067	4.342219019	0.97184815	35.5216445	178	0	0	0	0	0	5	0	30	1	0	0	2	0	8	0	3	0	1	0	0	0	0	0	0	25	1	6
82	ANSP136	c5	sham	soil	w4	22	waterloo	mortality	54	75	15	NA	NA	0	negative	negative	0	NA	4.627763729	0.980889391	52.32695622	186	0	0	0	0	0	70	0	40	78	0	37	8	0	18	3	51	0	2	0	2	0	4	0	8	0	0	10
83	ANSP137	c5	sham	snake	w4	22	waterloo	mortality	54	75	15	35.7	17.02	0	negative	negative	0	6.248454277	3.309269307	0.895342901	9.555013533	87	32	0	50	0	0	71	0	64	22	0	2	0	0	1	0	13	0	1	0	11	0	0	0	16	5	2	5
84	ANSP140	c7	sham	soil	w4	22	waterloo	euthanasia	61	82	12	NA	NA	0	negative	negative	0	NA	4.958876487	0.99038335	103.9863108	193	0	0	0	0	0	15	0	5	34	0	41	0	0	19	2	10	0	4	0	27	3	13	0	0	0	0	3
85	ANSP141	c7	sham	snake	w4	22	waterloo	euthanasia	61	82	12	19.8	7.96	0	negative	negative	0	13.64534478	3.695923548	0.965202684	28.73784845	65	0	0	6	0	3	0	0	7	3	0	0	8	0	34	0	0	0	0	0	0	0	0	0	0	73	5	8
86	ANSP144	c9	sham	soil	w4	22	barfield	mortality	29	50	7	NA	NA	0	negative	negative	0	NA	4.825843037	0.986050771	71.68854782	200	0	0	0	0	0	54	0	61	38	0	29	3	0	18	0	33	0	0	0	9	2	1	0	0	0	0	29
87	ANSP145	c9	sham	snake	w4	22	barfield	mortality	29	50	7	24.3	14.17	0	negative	negative	0	14.22087117	3.911932006	0.954531075	21.99304259	133	0	0	0	0	0	99	0	29	10	0	0	0	0	15	0	10	0	1	0	0	0	0	20	0	0	0	3
88	ANSP146	c10	sham	soil	w4	22	barfield	euthanasia	61	82	7	NA	NA	0	negative	negative	0	NA	5.075010809	0.990000836	100.008363	248	0	0	0	0	0	29	0	40	33	11	27	11	0	25	10	8	0	0	0	12	2	2	0	0	0	2	16
89	ANSP147	c10	sham	snake	w4	22	barfield	euthanasia	61	82	7	24.9	15.69	0	negative	negative	0	14.77359707	3.846335452	0.935896776	15.59983951	164	0	0	0	0	0	230	0	55	10	0	2	0	0	8	0	18	0	1	0	0	0	0	10	0	0	0	1
90	ANSP148	c11	sham	soil	w4	22	barfield	euthanasia	61	82	7	NA	NA	0	negative	negative	0	NA	5.194899825	0.99187091	123.0149919	256	0	0	0	0	0	19	0	15	35	0	36	3	0	10	0	14	0	0	0	11	0	8	0	6	0	0	5
91	ANSP149	c11	sham	snake	w4	22	barfield	euthanasia	61	82	7	24.7	18.89	0	negative	negative	0	18.16567046	4.103418151	0.968628099	31.87565859	141	12	0	2	0	0	16	0	17	119	0	5	0	0	44	0	50	0	49	0	0	0	0	0	1	10	0	2
92	ANSP150	e3	inoculated	soil	w4	22	cheatham	mortality	38	59	30	NA	NA	0	negative	negative	0	NA	5.104270826	0.990995718	111.0582684	230	0	0	0	0	0	23	0	9	37	0	15	4	0	10	20	16	0	3	0	9	3	5	0	0	0	0	12
93	ANSP151	e3	inoculated	snake	w4	22	cheatham	mortality	38	59	30	17.7	4.93	0	negative	negative	0	11.32952499	4.032069819	0.962669421	26.78769095	130	0	0	12	0	0	132	0	71	14	0	5	0	0	4	0	13	0	94	0	0	0	1	0	0	1	6	7
94	ANSP152	e5	inoculated	soil	w4	22	waterloo	mortality	8	29	15	NA	NA	0	negative	negative	0	NA	5.220755322	0.989871676	98.73301725	301	0	0	0	0	0	11	0	23	15	0	68	1	0	7	0	15	0	0	0	21	4	17	0	1	0	0	7
95	ANSP153	e5	inoculated	snake	w4	22	waterloo	mortality	8	29	15	22	10.16	27.09	low	positive	3.299164656	13.22340161	3.796056707	0.966717355	30.04568931	82	0	0	2	0	0	0	0	3	0	0	0	0	0	7	0	0	0	0	0	0	0	0	0	9	0	0	0
96	ANSP154	e6	inoculated	soil	w4	22	waterloo	euthanasia	61	82	12	NA	NA	0	negative	negative	0	NA	5.038881757	0.98145573	53.9250116	324	0	0	0	0	0	12	0	3	26	0	38	3	0	10	5	6	0	0	0	11	3	8	0	3	0	0	5
97	ANSP155	e6	inoculated	snake	w4	22	waterloo	euthanasia	61	82	12	20.7	5	0.42	low	positive	-0.867500568	7.63084725	4.321338855	0.976790102	43.08506677	130	0	0	37	0	0	18	0	16	5	0	8	0	0	10	0	2	0	4	0	6	0	1	0	26	4	6	0
98	ANSP156	e7	inoculated	soil	w4	22	waterloo	euthanasia	61	82	12	NA	NA	0	negative	negative	0	NA	4.898934007	0.988619932	87.87293777	208	0	0	0	0	0	44	0	27	38	0	26	2	0	24	2	19	0	0	0	3	20	7	6	4	0	0	17
99	ANSP157	e7	inoculated	snake	w4	22	waterloo	euthanasia	61	82	12	22.4	6.73	240.84	high	positive	5.484132813	8.356166399	4.410312158	0.975734353	41.21052269	182	0	0	0	0	0	52	0	39	41	0	4	0	0	95	0	11	0	1	0	0	0	0	15	0	2	2	2
100	ANSP158	e8	inoculated	soil	w4	22	waterloo	euthanasia	61	82	9	NA	NA	0	negative	negative	0	NA	5.075208574	0.991880791	123.1647059	210	0	0	2	0	0	17	0	2	29	0	25	0	0	7	5	15	0	5	0	16	4	17	0	0	0	0	9
101	ANSP159	e8	inoculated	snake	w4	22	waterloo	euthanasia	61	82	9	18.9	3.82	0.65	low	positive	-0.430782916	7.395230379	3.532678697	0.916443725	11.96798207	104	0	0	0	0	0	0	0	6	2	0	0	5	0	9	6	0	0	0	0	0	0	0	0	0	15	3	0
102	ANSP160	e9	inoculated	soil	w4	22	waterloo	euthanasia	61	82	9	NA	NA	0	negative	negative	0	NA	4.590724943	0.983769816	61.61359716	146	0	0	0	0	0	68	0	50	39	0	12	5	0	46	14	13	0	5	0	13	5	14	16	0	0	0	35
103	ANSP161	e9	inoculated	snake	w4	22	waterloo	euthanasia	61	82	9	38.5	27.15	347.41	high	positive	5.850505639	8.181910539	4.310359235	0.98208595	55.8221074	105	0	51	0	0	0	13	0	13	32	0	4	10	0	22	0	2	0	16	0	0	0	0	4	4	0	0	5
104	ANSP162	e10	inoculated	soil	w4	22	barfield	euthanasia	61	82	7	NA	NA	0	negative	negative	0	NA	5.046349812	0.990508925	105.3621378	217	0	0	0	0	0	21	0	11	38	0	47	0	0	5	2	15	0	0	0	14	0	12	0	0	0	0	0
105	ANSP163	e10	inoculated	snake	w4	22	barfield	euthanasia	61	82	7	22.9	5.95	36.32	low	positive	3.592368554	6.973404536	3.779337213	0.953470247	21.49162476	115	60	0	0	0	0	3	0	3	85	0	0	0	0	19	0	74	0	1	0	0	0	0	0	0	10	5	4
132	ANSP228b	c5	sham	snake	w5	29	waterloo	mortality	47	75	15	35.9	17.29	0	negative	negative	0	6.255546142	3.944911587	0.957737293	23.66152287	129	137	0	7	5	0	22	0	23	26	0	0	0	0	7	1	28	7	2	0	3	0	0	0	0	111	5	3
133	ANSP230a	c7	sham	soil	w5	29	waterloo	euthanasia	54	82	12	NA	NA	0	negative	negative	0	NA	5.1885043	0.990776408	108.4176259	269	0	0	0	0	0	16	0	4	23	0	10	5	0	13	11	16	0	3	0	10	3	11	0	1	0	1	8
134	ANSP230b	c7	sham	snake	w5	29	waterloo	euthanasia	54	82	12	20	8.62	0	negative	negative	0	14.39355185	3.016194704	0.881054081	8.407182086	90	0	0	1	0	294	0	0	0	8	0	0	0	0	22	0	2	0	0	0	0	0	0	0	0	69	10	1
135	ANSP232a	c9	sham	soil	w5	29	barfield	mortality	22	50	7	NA	NA	0	negative	negative	0	NA	4.923131457	0.987788248	81.88833446	232	0	0	19	0	0	56	0	36	24	0	33	4	0	13	1	25	0	8	0	14	0	11	4	4	0	0	28
136	ANSP232b	c9	sham	snake	w5	29	barfield	mortality	22	50	7	29.9	14.32	0	negative	negative	0	8.356920848	4.244306968	0.972454087	36.30302573	135	0	10	3	0	0	107	0	37	6	0	2	0	0	18	0	16	0	0	0	0	0	0	22	0	2	0	0
137	ANSP233a	c10	sham	soil	w5	29	barfield	euthanasia	54	82	7	NA	NA	0	negative	negative	0	NA	5.28636503	0.991878629	123.1319197	292	0	0	0	0	0	34	0	10	44	0	30	2	0	7	8	15	0	3	0	17	1	8	0	3	0	0	5
138	ANSP233b	c10	sham	snake	w5	29	barfield	euthanasia	54	82	7	24.9	15.73	0	negative	negative	0	14.81126079	3.901546634	0.949189242	19.68087143	148	4	0	1	0	0	8	0	5	27	0	1	0	0	13	0	12	1	16	0	0	0	0	0	2	184	2	2
139	ANSP234a	c11	sham	soil	w5	29	barfield	euthanasia	54	82	7	NA	NA	0	negative	negative	0	NA	5.002655845	0.989353777	93.93002473	230	0	0	0	0	0	14	0	22	7	0	6	0	0	7	2	10	0	2	0	13	0	35	0	0	0	0	24
140	ANSP234b	c11	sham	snake	w5	29	barfield	euthanasia	54	82	7	25.5	19	0	negative	negative	0	16.81060265	4.096228647	0.970775516	34.21788446	123	0	0	0	0	0	67	0	35	29	0	0	0	0	3	0	19	0	30	0	0	0	2	4	0	34	0	6
141	ANSP235a	e3	inoculated	soil	w5	29	cheatham	mortality	31	59	30	NA	NA	0	negative	negative	0	NA	4.894791051	0.986437068	73.7303692	232	0	0	37	0	8	11	0	10	17	0	12	2	45	2	1	9	0	0	0	11	22	9	0	5	0	0	8
142	ANSP235b	e3	inoculated	snake	w5	29	cheatham	mortality	31	59	30	18	5.11	3951.74	high	positive	8.281911267	11.23837648	4.272124089	0.962960267	26.99803496	175	0	0	3	0	1	0	0	1	0	4	0	2	1	1	0	0	0	0	0	0	0	0	0	18	16	1	0
143	ANSP236a	e5	inoculated	soil	w5	29	waterloo	mortality	1	29	15	NA	NA	0	negative	negative	0	NA	5.469362533	0.994265811	174.3925668	327	0	0	1	0	0	11	0	3	11	0	16	3	0	8	6	14	0	0	0	18	1	15	0	4	0	0	6
144	ANSP236b	e5	inoculated	snake	w5	29	waterloo	mortality	1	29	15	21.2	10.72	636.95	high	positive	6.45669116	15.37090333	3.058220516	0.904585295	10.48056476	45	0	0	0	0	0	0	0	0	0	0	0	0	0	0	0	0	0	0	0	0	0	0	0	0	0	0	0
145	ANSP237a	e6	inoculated	soil	w5	29	waterloo	euthanasia	54	82	12	NA	NA	0	negative	negative	0	NA	4.851403772	0.98087154	52.27812363	247	0	0	0	0	0	3	0	4	14	0	17	12	0	10	17	0	0	0	0	5	59	4	0	10	0	0	3
146	ANSP237b	e6	inoculated	snake	w5	29	waterloo	euthanasia	54	82	12	21.6	5.12	2597.34	high	positive	7.862243123	6.991209127	3.727054212	0.926659421	13.63501647	128	0	0	0	0	0	6	0	8	4	0	0	0	0	7	0	1	0	0	0	2	0	0	0	29	5	1	3
147	ANSP238b	e7	inoculated	snake	w5	29	waterloo	euthanasia	54	82	12	22.7	6.83	22.33	low	positive	3.105931066	8.190453472	4.415484765	0.972560141	36.44333608	205	0	0	0	8	0	18	2	17	78	0	2	0	0	102	0	10	0	0	0	0	0	0	11	0	18	9	2
148	ANSP239a	e8	inoculated	soil	w5	29	waterloo	euthanasia	54	82	9	NA	NA	6.09	low	positive	1.806648082	NA	5.11600792	0.989854257	98.56350185	261	0	0	0	0	0	5	0	5	11	1	16	5	0	6	4	9	0	0	0	6	6	7	0	1	4	0	15
149	ANSP239b	e8	inoculated	snake	w5	29	waterloo	euthanasia	54	82	9	19.3	4.52	12.34	low	positive	2.512846018	8.284165519	3.896521095	0.950857715	20.34907431	118	0	0	0	0	0	0	0	5	2	4	0	1	0	27	3	2	0	0	0	0	0	0	5	0	190	5	0
150	ANSP240a	e9	inoculated	soil	w5	29	waterloo	euthanasia	54	82	9	NA	NA	0	negative	negative	0	NA	4.401488622	0.979905363	49.76452067	146	0	4	0	0	0	9	0	7	8	2	0	36	0	26	13	6	0	3	0	0	0	0	31	0	0	0	49
151	ANSP240b	e9	inoculated	snake	w5	29	waterloo	euthanasia	54	82	9	39.6	27.18	6869.21	high	positive	8.834804386	7.609397969	4.544658489	0.981423348	53.8310141	172	0	27	0	0	0	56	0	20	16	0	1	3	0	5	0	6	0	1	0	0	0	0	8	3	0	0	4
152	ANSP241a	e10	inoculated	soil	w5	29	barfield	euthanasia	54	82	7	NA	NA	0	negative	negative	0	NA	5.2915334	0.991604851	119.11641	327	0	0	0	0	0	4	0	2	5	0	7	0	0	3	0	4	0	0	0	14	0	22	0	3	0	0	0
153	ANSP241b	e10	inoculated	snake	w5	29	barfield	euthanasia	54	82	7	22.9	6.23	129.62	high	positive	4.864607093	7.30156475	4.218130646	0.973953161	38.39237518	143	23	0	0	0	0	0	0	4	29	3	0	11	0	37	2	11	0	0	0	0	0	0	0	0	64	19	5
154	ANSP268	c5	sham	soil	w6	36	waterloo	mortality	40	75	15	NA	NA	0	negative	negative	0	NA	5.405926983	0.993839217	162.3170273	318	0	0	2	0	0	21	0	14	16	0	10	2	0	6	13	16	1	0	0	8	0	12	0	0	0	0	8
155	ANSP269	c5	sham	snake	w6	36	waterloo	mortality	40	75	15	36.1	17.3	0	negative	negative	0	6.16891488	3.999527814	0.964711464	28.33781497	126	86	0	2	112	0	14	6	9	22	0	0	0	0	8	0	27	14	0	0	1	0	2	0	2	5	0	0
156	ANSP272	c7	sham	soil	w6	36	waterloo	euthanasia	47	82	12	NA	NA	0	negative	negative	0	NA	5.390962056	0.992378726	131.2116533	326	0	0	0	0	0	6	0	6	3	0	14	0	0	3	6	5	0	0	0	12	3	10	0	2	0	0	0
157	ANSP273	c7	sham	snake	w6	36	waterloo	euthanasia	47	82	12	20.2	8.73	0	negative	negative	0	14.20292393	3.505083513	0.944719243	18.08947734	89	0	0	0	0	0	0	0	0	34	0	0	0	0	137	0	9	0	0	0	0	0	0	0	0	100	0	0
158	ANSP274	c9	sham	soil	w6	36	barfield	mortality	15	50	7	NA	NA	0	negative	negative	0	NA	5.423332164	0.993640566	157.2467006	325	0	0	0	0	0	17	0	3	21	0	18	0	0	6	14	13	0	0	0	19	5	19	0	1	0	0	2
159	ANSP275	c9	sham	snake	w6	36	barfield	mortality	15	50	7	30	14.43	0	negative	negative	0	8.347929096	4.068265304	0.96671347	30.04218249	144	0	4	0	0	0	87	0	20	6	0	0	0	0	1	0	6	0	0	0	0	0	0	79	0	0	0	1
160	ANSP276	c10	sham	soil	w6	36	barfield	euthanasia	47	82	7	NA	NA	0	negative	negative	0	NA	5.237222878	0.992495084	133.2459952	263	0	0	0	0	0	12	0	11	16	0	22	7	0	4	38	13	0	0	0	16	5	11	0	0	0	0	4
161	ANSP277	c10	sham	snake	w6	36	barfield	euthanasia	47	82	7	25	15.79	0	negative	negative	0	14.71278521	4.214556	0.964782266	28.39478518	180	4	0	0	5	0	23	0	5	54	2	1	0	0	29	0	14	0	11	0	3	0	0	0	0	17	1	4
162	ANSP278	c11	sham	soil	w6	36	barfield	euthanasia	47	82	7	NA	NA	0	negative	negative	0	NA	5.085534357	0.990861361	109.4254821	224	0	0	0	0	0	12	0	9	9	0	15	9	0	2	46	4	0	0	0	15	2	24	0	3	0	0	0
163	ANSP279	c11	sham	snake	w6	36	barfield	euthanasia	47	82	7	25.5	15.79	0	negative	negative	0	13.97049557	4.045117395	0.968490483	31.73644309	112	0	0	0	0	0	44	0	26	25	0	0	0	0	13	0	10	0	30	0	0	0	0	0	0	5	0	3
164	ANSP280	e3	inoculated	soil	w6	36	cheatham	mortality	24	59	30	NA	NA	0	negative	negative	0	NA	5.431803921	0.993863657	162.9634997	317	0	0	0	0	8	11	0	6	17	0	28	5	7	10	27	9	0	0	0	16	6	13	0	3	0	0	1
165	ANSP281	e3	inoculated	snake	w6	36	cheatham	mortality	24	59	30	18.2	19.72	1063.82	high	positive	6.969621483	NA	1.753354354	0.779583333	4.536862004	31	0	0	4	0	0	0	0	0	0	0	0	0	301	0	0	0	0	0	0	0	0	0	0	0	0	0	0
166	ANSP282	e6	inoculated	soil	w6	36	waterloo	euthanasia	47	82	12	NA	NA	12.18	low	positive	2.499795262	NA	3.021838489	0.800938602	5.023575688	141	0	0	0	0	0	4	0	2	15	0	5	15	0	3	463	4	0	1	0	4	0	2	0	0	0	0	2
167	ANSP284	e7	inoculated	soil	w6	36	waterloo	euthanasia	47	82	12	NA	NA	0	negative	negative	0	NA	5.273228197	0.99190154	123.4802632	293	0	0	0	0	0	8	0	30	16	6	15	15	0	9	31	10	0	0	0	8	4	4	5	0	1	5	18
168	ANSP285	e7	inoculated	snake	w6	36	waterloo	euthanasia	47	82	12	22.9	6.91	244.07	high	positive	5.497455069	8.098525268	3.633695226	0.94667735	18.75375665	84	0	0	0	0	0	3	0	8	0	0	0	0	0	0	0	0	0	6	0	0	0	0	0	0	0	0	0
169	ANSP286	e8	inoculated	soil	w6	36	waterloo	euthanasia	47	82	9	NA	NA	0	negative	negative	0	NA	5.390020573	0.992416338	131.8624216	338	0	0	0	0	0	8	0	11	9	0	18	0	0	5	5	4	0	4	0	16	10	14	0	1	0	0	12
170	ANSP287	e8	inoculated	snake	w6	36	waterloo	euthanasia	47	82	9	19.7	5.01	206.63	high	positive	5.330929754	8.702776596	3.873832236	0.952432241	21.02264258	128	0	0	0	0	0	0	0	0	3	0	0	0	0	12	0	0	0	0	0	0	0	0	26	0	41	0	0
171	ANSP288	e9	inoculated	soil	w6	36	waterloo	euthanasia	47	82	9	NA	NA	216.49	high	positive	5.377544357	NA	5.241943162	0.992533647	133.9341987	276	0	0	0	0	0	15	0	21	13	4	11	15	0	14	14	11	0	2	0	10	7	2	3	3	0	0	14
172	ANSP289	e9	inoculated	snake	w6	36	waterloo	euthanasia	47	82	9	39.8	27.81	1741766.77	high	positive	14.37041054	7.683907568	4.19738186	0.958587528	24.14731469	160	0	28	0	0	0	12	0	5	3	0	0	3	0	4	0	0	0	0	0	0	0	0	3	0	0	0	6
173	ANSP290	e10	inoculated	soil	w6	36	barfield	euthanasia	47	82	7	NA	NA	0	negative	negative	0	NA	5.296580937	0.993261019	148.3903783	277	0	0	0	0	0	15	0	12	15	0	25	0	0	9	1	12	0	2	0	18	3	8	0	1	0	0	19
174	ANSP291	e10	inoculated	snake	w6	36	barfield	euthanasia	47	82	7	22.9	6.54	396.92	high	positive	5.983734749	7.664884986	2.424207266	0.812211836	5.325149251	51	54	0	0	0	0	0	0	7	0	0	0	0	0	5	0	5	0	9	0	0	0	0	0	0	0	5	0
175	ANSP301	c5	sham	soil	w7	43	waterloo	mortality	33	75	15	NA	NA	0	negative	negative	0	NA	4.853096351	0.980291221	50.73881107	271	0	0	1	0	0	113	0	50	23	0	19	2	0	6	1	29	0	0	0	7	1	5	0	5	0	0	8
176	ANSP302	c5	sham	snake	w7	43	waterloo	mortality	33	75	15	36.3	17.62	0	negative	negative	0	6.192925613	5.035641605	0.98671495	75.27258033	283	7	0	2	72	0	43	0	35	27	0	1	0	0	13	0	15	0	1	0	13	1	7	0	5	7	0	1
177	ANSP305	c7	sham	soil	w7	43	waterloo	euthanasia	40	82	12	NA	NA	0	negative	negative	0	NA	5.336745915	0.991348735	115.5900288	327	0	0	0	0	0	38	0	8	19	0	54	0	0	11	2	17	0	1	2	3	2	16	0	1	0	0	11
178	ANSP307	c9	sham	soil	w7	43	barfield	mortality	8	50	7	NA	NA	0	negative	negative	0	NA	5.334942361	0.990182053	101.8542928	352	0	0	0	0	0	67	0	25	14	0	35	1	0	8	2	11	0	0	1	10	3	10	0	4	0	0	12
179	ANSP308	c9	sham	snake	w7	43	barfield	mortality	8	50	7	30.3	14.46	0	negative	negative	0	8.150486268	4.009618887	0.960729708	25.46454183	127	0	51	141	0	0	27	0	13	15	0	5	4	0	12	5	5	0	2	0	7	3	0	56	0	0	0	0
180	ANSP309	c10	sham	soil	w7	43	barfield	euthanasia	40	82	7	NA	NA	0	negative	negative	0	NA	5.442630572	0.9920733	126.1559089	375	0	0	0	0	0	33	0	13	25	0	45	1	0	9	9	17	0	5	0	16	4	8	0	0	0	0	7
181	ANSP310	c10	sham	snake	w7	43	barfield	euthanasia	40	82	7	25.1	15.96	0	negative	negative	0	14.71679622	3.657917602	0.953397402	21.45803101	73	0	0	0	24	0	5	0	3	9	0	0	0	0	8	0	0	0	11	0	0	0	0	0	0	0	0	0
182	ANSP311	c11	sham	soil	w7	43	barfield	euthanasia	40	82	7	NA	NA	0	negative	negative	0	NA	4.838958577	0.984732231	65.49745588	225	0	0	0	0	0	70	0	64	18	3	33	2	0	14	1	25	0	1	0	19	2	7	0	0	0	0	5
183	ANSP312	c11	sham	snake	w7	43	barfield	euthanasia	40	82	7	25.7	19.88	0	negative	negative	0	17.23360077	4.004903089	0.957136006	23.32960405	144	0	0	38	0	0	22	0	5	34	0	0	0	0	8	0	5	0	27	0	1	0	1	9	0	0	7	9
184	ANSP314	e3	inoculated	snake	w7	43	cheatham	mortality	17	59	30	18.8	6.03	24.51	low	positive	3.199081198	11.83664966	1.507152773	0.522371632	2.093677989	44	0	0	3	0	78	0	0	0	0	0	0	0	722	0	0	0	0	0	0	0	0	0	0	0	0	0	0
185	ANSP315	e6	inoculated	soil	w7	43	waterloo	euthanasia	40	82	12	NA	NA	26.38	low	positive	3.272606147	NA	4.949326005	0.9897451	97.51435926	204	0	0	0	0	0	33	0	20	13	0	38	0	0	8	0	8	0	0	4	7	3	16	3	2	0	0	9
186	ANSP316	e6	inoculated	snake	w7	43	waterloo	euthanasia	40	82	12	21.8	5.67	0	negative	negative	0	7.55790072	3.160388012	0.914250941	11.66193558	60	0	0	0	5	0	13	0	8	0	0	0	0	0	11	4	1	0	3	0	0	0	0	4	0	38	0	0
187	ANSP317	e7	inoculated	soil	w7	43	waterloo	euthanasia	40	82	12	NA	NA	0	negative	negative	0	NA	4.94831381	0.988495183	86.92011557	227	0	0	0	0	0	29	0	10	45	0	48	7	0	6	5	40	0	0	0	7	3	1	0	3	0	0	9
188	ANSP318	e7	inoculated	snake	w7	43	waterloo	euthanasia	40	82	12	23	7.11	0	negative	negative	0	8.238542584	1.332915043	0.482192088	1.931218076	17	0	0	787	0	0	0	0	0	0	0	0	0	0	0	0	0	0	0	0	0	0	0	0	0	0	0	0
189	ANSP319	e8	inoculated	soil	w7	43	waterloo	euthanasia	40	82	9	NA	NA	11.47	low	positive	2.439734931	NA	5.224291309	0.992461375	132.6501825	270	0	0	0	0	0	14	0	4	12	9	17	16	0	1	4	6	0	0	0	7	4	5	0	29	0	0	6
190	ANSP321	e9	inoculated	soil	w7	43	waterloo	euthanasia	40	82	9	NA	NA	10.73	low	positive	2.373043557	NA	5.097637717	0.990238225	102.4403889	244	0	0	0	0	0	18	0	27	20	0	60	1	0	13	0	17	0	0	0	13	3	4	8	7	0	2	8
191	ANSP322	e9	inoculated	snake	w7	43	waterloo	euthanasia	40	82	9	39.9	27.82	9.15	low	positive	2.213753879	7.636409104	4.407698497	0.976546196	42.63700665	179	0	0	0	0	0	19	0	18	12	0	3	0	0	21	2	4	0	2	0	11	0	6	74	2	0	0	22
192	ANSP323	e10	inoculated	soil	w7	43	barfield	euthanasia	40	82	7	NA	NA	0	negative	negative	0	NA	5.284077095	0.992941393	141.6710219	276	0	0	0	0	0	20	0	8	22	0	37	1	0	10	3	9	0	0	0	15	3	12	0	10	0	0	11
193	ANSP348	c5	sham	soil	w8	50	waterloo	mortality	26	75	15	NA	NA	0	negative	negative	0	NA	5.274030107	0.989870246	98.71907757	311	1	0	6	0	6	17	0	13	1	11	2	9	0	0	5	0	0	2	0	7	2	7	0	19	0	0	19
194	ANSP349	c5	sham	snake	w8	50	waterloo	mortality	26	75	15	33.5	16.2	0	negative	negative	0	7.023325903	0.392188746	0.175358707	1.212648467	11	0	0	996	1	0	0	0	0	0	0	0	0	0	0	0	0	0	0	0	0	0	0	0	0	0	0	0
195	ANSP352	c7	sham	soil	w8	50	waterloo	euthanasia	33	82	12	NA	NA	0	negative	negative	0	NA	5.087437157	0.98662942	74.79107065	262	0	0	0	0	0	2	0	3	15	0	20	0	0	8	26	5	0	0	0	8	92	5	0	6	0	0	8
196	ANSP353	c7	sham	snake	w8	50	waterloo	euthanasia	33	82	12	18.5	3.02	0	negative	negative	0	6.182753885	3.195337258	0.930130778	14.31245366	61	0	0	49	0	0	0	0	0	0	0	0	0	0	0	0	0	0	0	0	0	0	0	0	0	3	0	0
197	ANSP354	c9	sham	soil	w8	50	barfield	mortality	1	50	7	NA	NA	0	negative	negative	0	NA	4.98449975	0.990663733	107.1091903	199	0	0	0	0	0	34	0	19	35	0	27	1	0	7	9	8	0	0	0	20	3	16	10	5	0	0	13
198	ANSP355	c9	sham	snake	w8	50	barfield	mortality	1	50	7	21.7	6.45	0	negative	negative	0	8.701575388	3.959145304	0.968700826	31.94972539	107	0	37	6	0	0	25	0	7	12	3	0	0	0	8	0	3	0	0	0	0	0	0	59	0	5	0	2
199	ANSP357	c10	sham	snake	w8	50	barfield	euthanasia	33	82	7	24.5	5.9	0	negative	negative	0	5.795649241	2.798402408	0.838036364	6.174225415	63	0	0	0	7	0	4	0	0	0	0	0	12	0	3	0	0	29	7	0	10	0	0	0	43	4	0	12
200	ANSP358	c11	sham	soil	w8	50	barfield	euthanasia	33	82	7	NA	NA	0	negative	negative	0	NA	4.792934647	0.987639839	80.90509244	181	0	0	0	0	0	10	0	12	24	0	3	0	0	14	30	11	0	4	0	12	2	3	0	10	0	0	45
201	ANSP359	c11	sham	snake	w8	50	barfield	euthanasia	33	82	7	23.5	8.05	0	negative	negative	0	8.817783181	3.443881132	0.928428536	13.97204901	77	0	0	241	0	0	8	0	10	0	4	0	0	0	0	0	0	0	0	0	0	0	0	0	4	9	0	23
202	ANSP360	e6	inoculated	soil	w8	50	waterloo	euthanasia	33	82	12	NA	NA	0	negative	negative	0	NA	5.599734774	0.994605194	185.3634686	389	0	0	3	0	0	4	0	5	24	0	12	1	0	10	4	12	0	0	0	17	1	15	0	2	0	0	12
203	ANSP361	e6	inoculated	snake	w8	50	waterloo	euthanasia	33	82	12	25.3	5.75	0	negative	negative	0	5.19322817	3.261769462	0.905933024	10.63072332	103	0	0	1	0	0	0	0	0	0	0	0	0	0	0	0	0	0	0	0	0	0	0	0	6	9	0	1
204	ANSP362	e7	inoculated	soil	w8	50	waterloo	euthanasia	33	82	12	NA	NA	0.58	low	positive	-0.544727175	NA	5.861133911	0.995690129	232.0255193	491	0	0	0	0	0	12	0	8	10	1	25	1	0	9	7	6	0	0	0	14	3	7	4	0	0	0	15
205	ANSP363	e7	inoculated	snake	w8	50	waterloo	euthanasia	33	82	12	21.2	5.15	0	negative	negative	0	7.384342553	3.770399112	0.940576355	16.8283182	114	0	0	0	72	0	7	55	8	3	0	0	0	0	1	0	0	0	3	0	0	0	0	0	0	0	0	0
206	ANSP365	e8	inoculated	snake	w8	50	waterloo	euthanasia	33	82	9	19.4	3.61	1.35	low	positive	0.300104592	6.527547419	4.367784572	0.975843593	41.39688462	206	0	0	0	0	0	5	2	5	2	1	2	0	0	30	0	2	0	0	0	2	0	0	50	0	48	0	0
207	ANSP366	e9	inoculated	soil	w8	50	waterloo	euthanasia	33	82	9	NA	NA	14.29	low	positive	2.659559992	NA	5.177356445	0.9907565	108.184135	286	0	0	0	0	0	16	0	3	18	5	15	12	0	12	15	9	0	0	0	10	0	2	2	2	0	0	17
208	ANSP367	e9	inoculated	snake	w8	50	waterloo	euthanasia	33	82	9	40.8	29.5	842.58	high	positive	6.736468613	7.638868675	4.310989211	0.977338544	44.12779143	132	0	0	0	0	0	48	0	13	3	0	0	9	0	4	0	2	0	0	0	8	0	0	5	2	0	0	2
209	ANSP368	e10	inoculated	soil	w8	50	barfield	euthanasia	33	82	7	NA	NA	0	negative	negative	0	NA	5.487263346	0.993283035	148.8767597	375	0	0	0	0	0	6	0	6	16	0	16	5	0	8	34	6	0	2	0	1	4	6	0	0	6	1	16
210	ANSP369	e10	inoculated	snake	w8	50	barfield	euthanasia	33	82	7	20	5.01	0	negative	negative	0	8.365625845	3.530580126	0.935750358	15.564289	123	0	0	0	0	0	5	0	19	1	0	3	0	0	8	2	0	0	0	0	0	0	0	42	4	15	0	1
211	ANSP370	e3	inoculated	soil	w8	50	cheatham	mortality	10	59	30	NA	NA	0	negative	negative	0	NA	5.833662991	0.995737093	234.5817327	474	0	0	0	0	0	10	0	8	5	0	20	1	0	5	9	8	0	0	0	14	5	13	0	1	0	0	5
212	ANSP371	e3	inoculated	snake	w8	50	cheatham	mortality	10	59	30	18.6	3.5	0	negative	negative	0	7.06516834	2.341843322	0.811204959	5.296749284	39	0	0	0	0	3	0	0	0	0	0	0	0	8	0	0	0	0	0	0	0	0	0	0	0	0	0	0
213	ANSP376	c5	sham	soil	w9	57	waterloo	mortality	19	75	15	NA	NA	0	negative	negative	0	NA	4.472993083	0.979033058	47.69412692	145	0	0	0	0	0	72	0	89	43	5	27	17	0	21	24	23	0	0	0	9	0	3	0	8	5	0	27
214	ANSP377	c5	sham	snake	w9	57	waterloo	mortality	19	75	15	33.8	17.82	0	negative	negative	0	7.547678139	4.154433294	0.974866684	39.78782518	100	15	0	31	77	0	71	0	62	30	8	0	11	0	10	13	17	8	0	0	5	0	0	0	58	25	0	20
215	ANSP380	c7	sham	soil	w9	57	waterloo	euthanasia	26	82	12	NA	NA	0	negative	negative	0	NA	4.85877725	0.989214462	92.71675065	171	0	0	0	0	0	17	0	3	51	0	33	12	0	11	32	9	0	0	0	14	0	16	0	4	0	0	6
216	ANSP381	c7	sham	snake	w9	57	waterloo	euthanasia	26	82	12	18.6	3.62	0	negative	negative	0	7.307402684	3.502483496	0.956126556	22.79283094	57	0	0	74	0	0	0	0	0	0	0	0	0	0	0	0	0	0	0	0	0	0	0	0	61	0	0	0
217	ANSP382	c10	sham	soil	w9	57	barfield	euthanasia	26	82	7	NA	NA	0	negative	negative	0	NA	5.380775859	0.992282706	129.5791058	340	0	0	0	0	0	36	0	15	34	0	33	0	0	5	11	10	0	1	0	6	2	8	1	3	0	0	16
218	ANSP383	c10	sham	snake	w9	57	barfield	euthanasia	26	82	7	24.7	6.92	0	negative	negative	0	6.654655351	2.789012866	0.844652893	6.437197425	65	0	0	0	335	0	0	0	14	0	0	4	0	0	12	0	0	0	1	0	0	0	0	0	0	4	0	3
219	ANSP384	c11	sham	soil	w9	57	barfield	euthanasia	26	82	7	NA	NA	0	negative	negative	0	NA	5.443628435	0.993387127	151.2202043	349	0	0	2	0	0	19	0	10	25	0	33	0	0	16	3	8	0	0	0	12	14	6	0	2	0	0	9
220	ANSP385	c11	sham	snake	w9	57	barfield	euthanasia	26	82	7	23	8.05	0	negative	negative	0	9.32774512	3.937697464	0.957949199	23.78075961	118	0	0	0	0	0	5	0	8	0	15	0	3	0	3	0	0	5	0	0	0	0	6	0	0	106	0	21
221	ANSP386	e3	inoculated	soil	w9	57	cheatham	mortality	3	59	30	NA	NA	0	negative	negative	0	NA	5.169403856	0.99196643	124.4776548	252	0	0	2	0	1	16	0	11	24	0	37	0	0	17	7	14	0	0	0	22	8	12	0	1	0	0	10
222	ANSP387	e3	inoculated	snake	w9	57	cheatham	mortality	3	59	30	18.5	4.03	8.79	low	positive	2.173614712	8.250496079	3.645705269	0.92820301	13.9281604	142	0	0	3	0	0	0	0	4	2	0	2	0	8	19	2	0	0	0	0	0	0	0	0	9	2	0	0
223	ANSP388	e7	inoculated	soil	w9	57	waterloo	euthanasia	26	82	12	NA	NA	0	negative	negative	0	NA	5.725158734	0.995015814	200.6345763	446	0	0	0	0	0	14	0	4	8	0	25	3	0	7	1	5	0	0	2	11	0	12	3	6	1	0	5
224	ANSP390	e6	inoculated	soil	w9	57	waterloo	euthanasia	26	82	12	NA	NA	0.67	low	positive	-0.400477567	NA	4.168063069	0.980695057	51.80020474	77	0	0	0	0	0	0	0	0	0	0	0	13	0	0	26	0	0	0	0	11	0	12	0	43	0	0	28
225	ANSP391	e6	inoculated	snake	w9	57	waterloo	euthanasia	26	82	12	18.7	4.95	0	negative	negative	0	9.853078449	5.018435466	0.989152066	92.18345269	235	0	0	16	0	0	10	0	15	19	0	7	3	0	6	5	8	0	0	0	8	2	6	0	8	29	0	5
226	ANSP392	e8	inoculated	soil	w9	57	waterloo	euthanasia	26	82	9	NA	NA	0	negative	negative	0	NA	5.738476532	0.995593352	226.929851	419	0	0	0	0	0	15	0	5	8	0	15	0	0	8	12	3	0	0	0	13	4	11	2	0	0	0	1
227	ANSP393	e8	inoculated	snake	w9	57	waterloo	euthanasia	26	82	9	18.5	3.6	1.86	low	positive	0.620576488	7.370170194	4.401898776	0.972460262	36.31116564	195	0	0	0	0	0	0	0	1	2	6	0	3	0	3	0	3	8	0	0	0	0	0	14	0	115	0	3
228	ANSP394	e9	inoculated	soil	w9	57	waterloo	euthanasia	26	82	9	NA	NA	1.49	low	positive	0.39877612	NA	5.132825225	0.992401653	131.6075702	223	0	0	0	0	0	14	0	13	5	0	7	2	0	6	8	3	0	0	0	26	3	27	0	0	0	0	3
229	ANSP395	e9	inoculated	snake	w9	57	waterloo	euthanasia	26	82	9	38.8	28.8	77.09	high	positive	4.34497357	8.504812062	2.276608873	0.700160043	3.335112537	61	0	0	0	0	0	0	0	0	0	2	0	7	0	0	3	0	0	0	0	0	0	0	0	6	0	0	1
230	ANSP397	e10	inoculated	snake	w9	57	barfield	euthanasia	26	82	7	19.8	5.5	3.7	low	positive	1.30833282	9.42831612	5.08945508	0.990813601	108.8565794	239	0	0	0	0	0	21	0	12	19	7	41	9	0	13	32	9	0	0	0	5	12	10	0	17	0	14	12
231	ANSP402	c5	sham	soil	w10	64	waterloo	mortality	12	75	15	NA	NA	0	negative	negative	0	NA	3.514355793	0.952714253	21.14802173	53	0	0	0	0	0	118	0	67	28	0	50	0	0	19	14	37	0	0	0	19	0	5	0	33	0	0	9
232	ANSP403	c5	sham	snake	w10	64	waterloo	mortality	12	75	15	33.8	17.81	0	negative	negative	0	7.543442629	3.984960465	0.972478681	36.33546766	85	0	0	70	70	0	27	0	35	27	47	7	0	0	5	0	3	0	0	0	6	0	5	0	14	28	0	26
233	ANSP406	c7	sham	soil	w10	64	waterloo	euthanasia	19	82	12	NA	NA	0	negative	negative	0	NA	4.696820584	0.988147272	84.36876476	140	0	0	0	0	0	20	0	18	28	0	32	10	0	14	36	8	0	0	0	7	0	12	0	5	0	0	27
234	ANSP407	c7	sham	snake	w10	64	waterloo	euthanasia	19	82	12	18.5	3.63	0	negative	negative	0	7.431588279	2.772900438	0.875520832	8.033472693	63	0	0	180	0	0	0	0	0	0	6	0	0	0	0	5	0	4	0	0	1	0	0	0	271	23	0	0
235	ANSP408	c10	sham	soil	w10	64	barfield	euthanasia	19	82	7	NA	NA	0	negative	negative	0	NA	4.359738286	0.964809453	28.41672241	204	0	0	0	0	0	18	0	8	6	2	4	22	0	4	3	0	0	0	0	4	44	1	3	0	0	0	6
236	ANSP409	c10	sham	snake	w10	64	barfield	euthanasia	19	82	7	24.9	6.94	0	negative	negative	0	6.534656701	3.810213209	0.949779224	19.91207771	118	0	0	0	65	0	3	0	17	1	0	17	0	0	33	0	0	0	0	0	2	0	0	10	15	7	0	4
237	ANSP410	c11	sham	soil	w10	64	barfield	euthanasia	19	82	7	NA	NA	0	negative	negative	0	NA	4.995953421	0.991035932	111.5564946	194	0	0	0	0	0	14	0	14	27	0	37	0	0	15	20	23	0	0	0	23	1	11	0	10	0	0	4
238	ANSP411	c11	sham	snake	w10	64	barfield	euthanasia	19	82	7	22.7	8.07	0	negative	negative	0	9.677446489	3.346505608	0.903642901	10.37806256	96	0	0	0	1	0	0	0	2	0	10	0	0	0	0	0	0	3	0	0	1	0	0	0	15	37	3	2
239	ANSP412	e6	inoculated	soil	w10	64	waterloo	euthanasia	19	82	12	NA	NA	0	negative	negative	0	NA	5.087458122	0.991594711	118.9727138	224	0	0	0	0	0	14	0	8	31	0	25	11	0	16	23	22	0	0	0	8	0	4	0	6	0	0	4
240	ANSP413	e6	inoculated	snake	w10	64	waterloo	euthanasia	19	82	12	19	6.42	0	negative	negative	0	12.25835011	3.593771945	0.940269421	16.74184354	84	0	0	178	0	0	0	0	0	0	0	0	0	0	0	10	0	0	0	0	0	0	0	0	0	3	0	0
241	ANSP415	e7	inoculated	snake	w10	64	waterloo	euthanasia	19	82	12	21.7	6.32	0	negative	negative	0	8.526194799	1.033523947	0.42776653	1.747538465	37	0	0	0	193	0	0	806	1	0	0	0	0	0	1	0	0	0	0	0	0	0	0	2	0	0	0	0
242	ANSP416	e8	inoculated	soil	w10	64	waterloo	euthanasia	19	82	9	NA	NA	0	negative	negative	0	NA	5.579743743	0.993483105	153.4473068	402	0	0	0	0	0	12	0	3	4	0	22	0	0	2	3	5	0	0	0	12	43	7	0	2	0	0	0
243	ANSP417	e8	inoculated	snake	w10	64	waterloo	euthanasia	19	82	9	18.5	3.62	0	negative	negative	0	7.411115584	3.687792963	0.958086436	23.85862475	79	0	0	0	0	0	0	0	0	0	0	0	0	0	0	0	0	0	0	0	0	0	0	3	0	119	0	0
244	ANSP418	e9	inoculated	soil	w10	64	waterloo	euthanasia	19	82	9	NA	NA	1.37	low	positive	0.31481074	NA	4.862116772	0.986750413	75.4740519	198	0	0	0	0	0	17	0	8	47	0	19	6	0	14	11	15	0	13	0	10	0	8	0	7	0	0	10
245	ANSP419	e9	inoculated	snake	w10	64	waterloo	euthanasia	19	82	9	39	28.7	141.35	high	positive	4.951239084	8.362127749	4.301502036	0.97240457	36.23788494	150	0	0	0	0	0	4	0	7	9	4	1	14	0	29	2	6	2	0	0	5	0	2	4	6	6	0	10
246	ANSP420	e10	inoculated	soil	w10	64	barfield	euthanasia	19	82	7	NA	NA	0	negative	negative	0	NA	5.522419832	0.993270366	148.5964804	381	0	0	0	0	0	14	0	1	3	0	41	0	0	2	0	4	0	0	0	6	9	11	0	0	0	0	0
247	ANSP421	e10	inoculated	snake	w10	64	barfield	euthanasia	19	82	7	19.8	5.54	45250.77	high	positive	10.71997497	9.496885691	2.734685577	0.894606737	9.488272521	29	0	0	0	0	0	0	0	0	0	0	0	0	0	0	0	0	0	0	0	0	0	0	20	0	0	0	0
248	ANSP424	c5	sham	soil	w11	71	waterloo	mortality	5	75	15	NA	NA	0	negative	negative	0	NA	4.802594889	0.988368453	85.97308904	178	0	0	0	0	0	27	0	26	17	18	8	26	0	5	26	7	0	0	0	2	1	0	0	18	3	0	3
249	ANSP425	c5	sham	snake	w11	71	waterloo	mortality	5	75	15	34.1	17.72	0	negative	negative	0	7.333928993	0.566071421	0.175766878	1.213248987	26	0	0	1000	4	0	2	0	2	0	0	0	0	0	0	0	0	0	0	0	0	0	0	0	2	0	0	0
250	ANSP428	c7	sham	soil	w11	71	waterloo	euthanasia	12	82	12	NA	NA	0	negative	negative	0	NA	5.44194405	0.994074415	168.7597104	316	0	0	0	0	0	6	0	2	14	0	26	1	0	3	6	3	0	0	0	20	8	22	0	16	0	0	4
251	ANSP429	c7	sham	snake	w11	71	waterloo	euthanasia	12	82	12	18.4	3.58	0	negative	negative	0	7.433815238	3.175839351	0.918695868	12.29949786	71	0	0	214	0	0	0	0	0	0	2	0	0	0	0	0	0	0	0	0	0	0	0	0	21	83	0	0
252	ANSP430	c10	sham	soil	w11	71	barfield	euthanasia	12	82	7	NA	NA	0	negative	negative	0	NA	5.482099997	0.994395679	178.4337603	324	0	0	0	0	0	2	0	1	1	0	8	0	0	2	9	0	0	0	0	5	0	8	0	7	0	0	0
253	ANSP433	c11	sham	snake	w11	71	barfield	euthanasia	12	82	7	22.9	8.05	0	negative	negative	0	9.434606137	3.988181293	0.914942758	11.75678849	203	0	0	296	1	0	15	2	18	1	10	1	0	0	1	0	0	0	0	0	1	4	1	9	2	4	0	0
254	ANSP434	e6	inoculated	soil	w11	71	waterloo	euthanasia	12	82	12	NA	NA	0	negative	negative	0	NA	5.655324637	0.994451824	180.2394196	428	0	0	0	0	0	6	0	5	13	0	20	15	0	5	2	13	0	0	0	11	3	8	0	11	0	0	2
255	ANSP435	e6	inoculated	snake	w11	71	waterloo	euthanasia	12	82	12	19.1	6.52	0	negative	negative	0	12.27961321	1.9078727	0.646647916	2.830038498	41	0	0	0	0	0	0	0	0	0	0	0	0	0	0	0	0	0	0	0	0	0	0	0	3	0	0	0
256	ANPS436	e7	inoculated	soil	w11	71	waterloo	euthanasia	12	82	12	NA	NA	0	negative	negative	0	NA	5.018919303	0.990609385	106.489302	199	0	0	0	0	0	9	0	18	12	1	55	0	0	8	9	11	0	0	0	22	4	21	0	6	0	0	4
257	ANSP437	e7	inoculated	snake	w11	71	waterloo	euthanasia	12	82	12	21.7	6.28	161.49	high	positive	5.084443221	8.472231541	2.099363634	0.718139693	3.547856775	82	0	0	3	326	0	3	472	2	0	0	0	0	0	1	0	0	0	0	0	0	0	0	15	0	2	0	0
258	ANSP438_S21	e8	inoculated	soil	w11	71	waterloo	euthanasia	12	82	9	NA	NA	0	negative	negative	0	NA	5.202815457	0.989329327	93.71480479	290	0	0	0	0	0	14	0	7	4	0	19	2	0	6	10	9	0	0	1	8	73	26	2	3	0	0	8
259	ANSP439	e8	inoculated	snake	w11	71	waterloo	euthanasia	12	82	9	18.7	3.62	4.92	low	positive	1.593308531	7.205685653	3.98464256	0.952061157	20.85991104	137	0	0	0	0	0	0	3	0	0	0	4	0	0	15	0	0	29	0	0	2	1	0	198	0	2	0	0
260	ANSP440	e9	inoculated	soil	w11	71	waterloo	euthanasia	12	82	9	NA	NA	1.78	low	positive	0.576613364	NA	5.447418745	0.992036851	125.5784546	387	0	0	0	0	0	3	0	2	8	0	5	1	0	3	9	2	0	0	0	7	3	2	1	1	0	2	6
261	ANSP441	e9	inoculated	snake	w11	71	waterloo	euthanasia	12	82	9	39.1	28.1	157.24	high	positive	5.057773301	8.132681629	4.620414448	0.981682575	54.59282661	201	0	0	0	0	0	1	0	0	1	0	0	0	0	7	0	0	0	0	0	12	0	1	18	5	0	0	11
262	ANSP442	e10	inoculated	soil	w11	71	barfield	euthanasia	12	82	7	NA	NA	0	negative	negative	0	NA	5.025588792	0.984624899	65.04022222	288	0	0	0	0	0	5	0	10	10	0	53	3	0	7	6	6	0	2	0	9	1	14	2	0	0	0	4
263	ANSP443	e10	inoculated	snake	w11	71	barfield	euthanasia	12	82	7	19.7	5.61	308.15	high	positive	5.730586677	9.74502529	3.149421958	0.8996506	9.965181668	112	0	0	0	0	0	3	0	7	2	0	0	0	0	5	0	1	0	0	0	0	0	0	176	0	0	0	0
264	ANSP450	c7	sham	soil	w12	78	waterloo	euthanasia	5	82	12	NA	NA	0	negative	negative	0	NA	5.111116373	0.991981252	124.7077429	223	0	0	0	0	0	15	0	5	20	0	40	0	0	6	4	11	0	0	3	13	11	13	0	4	0	0	4
265	ANSP451	c7	sham	snake	w12	78	waterloo	euthanasia	5	82	12	18.7	3.83	0	negative	negative	0	7.623695042	3.577889921	0.965182921	28.72153635	45	0	0	75	0	0	0	0	0	0	0	0	0	0	15	0	0	0	0	0	0	0	0	0	0	24	0	0
266	ANSP452	c10	sham	soil	w12	78	barfield	euthanasia	5	82	7	NA	NA	0	negative	negative	0	NA	4.832824616	0.984121953	62.98003591	219	0	0	0	2	0	30	0	23	16	0	86	2	0	9	11	8	0	0	0	6	7	4	1	3	1	0	7
267	ANSP453	c10	sham	snake	w12	78	barfield	euthanasia	5	82	7	25	6.95	0	negative	negative	0	6.475861762	1.394094821	0.420824291	1.72659175	63	0	0	0	834	0	0	0	0	1	0	0	0	0	3	0	1	0	0	0	0	0	0	4	0	0	0	0
268	ANSP454	c11	sham	soil	w12	78	barfield	euthanasia	5	82	7	NA	NA	0	negative	negative	0	NA	5.296991934	0.991854441	122.7662758	293	0	0	1	0	0	14	0	12	39	0	48	1	0	16	1	14	0	1	0	6	4	7	0	7	0	0	1
269	ANSP455	c11	sham	snake	w12	78	barfield	euthanasia	5	82	7	22.7	8.1	0	negative	negative	0	9.713422126	4.559210285	0.984077723	62.80508782	138	0	0	30	0	0	5	0	17	0	0	0	0	0	0	0	0	0	0	0	34	0	0	0	0	4	0	16
270	ANSP456	e6	inoculated	soil	w12	78	waterloo	euthanasia	5	82	12	NA	NA	0	negative	negative	0	NA	5.167335101	0.990145223	101.4736261	281	0	0	0	0	0	6	0	3	21	0	12	8	0	4	22	4	0	1	0	6	0	7	0	1	0	0	4
271	ANSP457	e6	inoculated	snake	w12	78	waterloo	euthanasia	5	82	12	19.1	6.86	0	negative	negative	0	12.91996114	2.538977261	0.874550848	7.971357163	36	0	0	151	0	0	0	0	0	0	0	0	0	0	0	0	0	0	0	0	0	0	0	0	0	0	0	0
272	ANSP458	e7	inoculated	soil	w12	78	waterloo	euthanasia	5	82	12	NA	NA	0	negative	negative	0	NA	5.230614754	0.992767701	138.268621	252	0	0	0	0	0	19	0	24	25	0	31	8	0	15	8	19	0	0	0	13	3	9	8	3	0	0	9
273	ANSP459	e7	inoculated	snake	w12	78	waterloo	euthanasia	5	82	12	21.6	6.81	0	negative	negative	0	9.298854327	1.420792032	0.53103086	2.132336467	55	0	0	0	194	0	1	728	1	0	0	0	0	0	2	0	0	0	0	0	0	0	0	16	0	0	0	0
274	ANSP460	e8	inoculated	soil	w12	78	waterloo	euthanasia	5	82	9	NA	NA	0	negative	negative	0	NA	5.481670006	0.99379301	161.1086809	334	0	0	2	0	0	9	0	3	12	0	13	6	0	5	37	7	0	0	0	13	2	10	0	0	1	0	4
275	ANSP461	e8	inoculated	snake	w12	78	waterloo	euthanasia	5	82	9	18.8	4.02	0	negative	negative	0	7.891099775	3.562748569	0.957223461	23.37730038	53	0	0	137	0	0	0	0	0	0	0	0	0	0	7	0	0	0	0	0	0	0	0	35	27	0	0	0
276	ANSP462	e9	inoculated	soil	w12	78	waterloo	euthanasia	5	82	9	NA	NA	0	negative	negative	0	NA	5.185888253	0.99220153	128.2302792	249	0	0	0	0	0	7	0	2	17	0	12	7	0	16	5	10	0	0	0	21	3	9	0	11	0	0	0
277	ANSP463	e9	inoculated	snake	w12	78	waterloo	euthanasia	5	82	9	39.3	28.14	0	negative	negative	0	8.036350798	4.442638084	0.97061942	34.03608773	187	0	0	0	0	0	4	0	2	1	1	5	6	0	20	1	0	0	1	0	7	0	0	12	1	0	0	3
278	ANSP464	e10	inoculated	soil	w12	78	barfield	euthanasia	5	82	7	NA	NA	0	negative	negative	0	NA	4.484349682	0.971008559	34.49293907	198	0	0	0	0	0	15	0	5	7	0	111	0	0	0	0	9	0	0	0	2	3	4	0	4	0	0	6
279	ANSP465	e10	inoculated	snake	w12	78	barfield	euthanasia	5	82	7	14.8	6.01	2243.28	high	positive	7.71569436	NA	3.258286381	0.922015408	12.82304592	68	0	0	0	0	0	0	0	3	0	0	0	0	0	0	0	0	0	0	0	0	0	0	5	0	0	0	0
280	ANSP468	c7	sham	soil	w13	83	waterloo	euthanasia	0	82	12	NA	NA	0	negative	negative	0	NA	5.214937927	0.992218009	128.501812	264	0	0	0	0	0	11	0	1	33	0	22	0	0	4	6	10	0	0	0	12	0	8	0	4	0	0	11
281	ANSP469	c7	sham	snake	w13	83	waterloo	euthanasia	0	82	12	19	3.81	0	negative	negative	0	7.27481525	2.869052965	0.884439669	8.653488572	52	0	0	5	0	0	0	0	0	0	0	0	4	0	0	0	0	0	0	0	0	0	0	0	24	287	0	2
282	ANSP470	c10	sham	soil	w13	83	barfield	euthanasia	0	82	7	NA	NA	0	negative	negative	0	NA	5.030547654	0.989187623	92.48660302	242	0	0	0	0	0	21	0	6	18	6	42	0	0	4	7	4	0	0	0	22	3	4	0	10	0	0	7
283	ANSP471	c10	sham	snake	w13	83	barfield	euthanasia	0	82	7	22.5	5.62	0	negative	negative	0	6.897171835	2.940500275	0.881767517	8.457912552	58	0	0	0	314	0	0	0	0	3	0	16	0	0	37	0	2	0	0	0	7	0	0	23	0	0	0	0
284	ANSP472	c11	sham	soil	w13	83	barfield	euthanasia	0	82	7	NA	NA	0	negative	negative	0	NA	5.272459162	0.992904642	140.9372166	274	0	0	0	0	0	22	0	9	30	0	21	2	0	17	8	13	0	2	0	12	10	6	0	0	0	0	10
285	ANSP473	c11	sham	snake	w13	83	barfield	euthanasia	0	82	7	24.7	7.35	0	negative	negative	0	7.068167172	3.224598041	0.910538832	11.17803428	60	0	0	281	0	0	43	0	106	0	0	0	0	0	32	0	0	0	0	0	0	0	0	6	0	0	0	25
286	ANSP474	e6	inoculated	soil	w13	83	waterloo	euthanasia	0	82	12	NA	NA	0	negative	negative	0	NA	5.0369874	0.989230334	92.85338951	237	0	0	0	0	0	30	0	4	43	0	55	9	0	15	11	21	0	0	0	10	3	5	0	8	0	0	14
287	ANSP475	e6	inoculated	snake	w13	83	waterloo	euthanasia	0	82	12	19.7	6.84	0	negative	negative	0	11.88163511	2.970223344	0.909124146	11.0040232	43	0	0	45	0	0	0	0	0	0	8	0	0	0	0	0	0	0	0	0	0	0	0	0	5	0	0	0
288	ANSP476	e7	inoculated	soil	w13	83	waterloo	euthanasia	0	82	12	NA	NA	0	negative	negative	0	NA	5.2768712	0.992317281	130.1622463	278	0	0	0	0	0	13	0	7	31	0	45	0	0	19	5	14	0	0	0	12	3	12	3	5	0	0	9
289	ANSP477	e7	inoculated	snake	w13	83	waterloo	euthanasia	0	82	12	21.6	6.82	0	negative	negative	0	9.312509033	1.385736094	0.551880124	2.231545739	42	0	0	0	242	0	2	690	0	0	0	1	0	0	1	0	0	0	0	0	0	0	0	10	0	0	0	0
290	ANSP478	e8	inoculated	soil	w13	83	waterloo	euthanasia	0	82	9	NA	NA	0	negative	negative	0	NA	5.341257018	0.992381818	131.2649165	322	0	0	0	0	0	25	0	5	33	0	38	2	0	9	9	10	0	0	0	4	4	10	1	2	0	0	5
291	ANSP479	e8	inoculated	snake	w13	83	waterloo	euthanasia	0	82	9	18.3	3.54	0	negative	negative	0	7.456229273	1.841833756	0.559545258	2.270380826	44	0	0	728	0	0	0	0	0	0	0	0	0	0	0	0	0	5	0	0	0	0	0	5	6	0	0	0
292	ANSP480	e9	inoculated	soil	w13	83	waterloo	euthanasia	0	82	9	NA	NA	1.04	low	positive	0.039220713	NA	4.906204157	0.989737924	97.44616877	183	0	0	0	0	0	33	0	42	24	0	23	7	0	14	0	24	0	0	0	27	5	8	0	16	0	4	0
293	ANSP481	e9	inoculated	snake	w13	83	waterloo	euthanasia	0	82	9	39.5	20.71	1183.46	high	positive	7.07619763	5.836488551	3.950246497	0.966304889	29.67789588	116	0	0	0	0	0	5	0	0	1	0	0	0	0	31	0	0	0	0	0	0	0	0	36	0	0	0	0
294	ANSP482	e10	inoculated	soil	w13	83	barfield	euthanasia	0	82	7	NA	NA	0.87	low	positive	-0.139262067	NA	4.573515037	0.977483874	44.41261261	192	0	0	0	0	0	29	0	9	14	0	98	0	0	1	1	9	0	0	0	7	41	6	0	2	0	0	9
295	ANSP483	e10	inoculated	snake	w13	83	barfield	euthanasia	0	82	7	20.6	3.67	0	negative	negative	0	5.672401136	2.223146293	0.673243452	3.060382434	53	0	0	618	0	0	0	0	0	0	0	0	0	0	0	0	0	0	0	0	0	0	0	0	0	0	0	0
[truncated: 5,000 more columns]
