# Supplementary material for: Host microbiome responses to the Snake Fungal Disease pathogen (Ophidiomyces ophidiicola) are driven by changes in microbial richness
Source: Sci Rep. 2022 Feb 23;12:3078. doi: 10.1038/s41598-022-07042-5 (PMC8866498; doi:10.1038/s41598-022-07042-5)
Supplement: Supplementary file 3 — Supplementary Information 3. [file 41598_2022_7042_MOESM3_ESM.r]

# Prepare Working Environment ####

#load required packages
library(tidyverse)
library(installr)
library(rcompanion)
library(ape)
library(ggplot2)
library(gplots)
library(ggord)
library(lme4)
library(glmmTMB)
library(phangorn)
library(plotly)
library(tidymv)
library(tidyr)
library(vegan)
library(tibble)
library(VennDiagram)
library(phyloseq)
library(betapart)
library(car)
library(gridExtra)
library(reshape2)
library(ggsignif)
library(Hmisc)
library(plyr)
library(lmodel2)
library(MuMIn)
library(scales)
library(MASS)
library(nlme)
library(lmerTest)
library(RColorBrewer)
library(ggpubr)
library(gratia)
library(outliers)
library(mgcv)
library(gdata)
library(cowplot)

#override base commands with dplyr commands
filter <- dplyr::filter
select <- dplyr::select

#Set working directory 
setwd("G:/My Drive/SFD_MTSU/MS Thesis/Nerodia Project/ANSP R analysis")

options(contrasts = rep("contr.sum", 2)) #set contrasts

theme_set(theme_bw() + # Set plotting theme
            theme(panel.grid.major = element_blank(), 
                  panel.grid.minor = element_blank(),
                  panel.border = element_blank(),
                  axis.line = element_line(colour = "black"),
                  axis.text.y   = element_text(size=14),
                  axis.text.x   = element_text(size=14),
                  axis.title.y  = element_text(size=14),
                  axis.title.x  = element_text(size=14),
                  plot.title = element_text(size=30),
                  legend.position = "bottom", 
                  legend.background = element_rect(fill="white", size=0.5, linetype="solid", colour ="black"))) 

df <- read.csv("201210.disease.csv", header = TRUE) #import dataframe

#set factors 
df$expgroup <- as.factor(df$expgroup)
df$exp.call <- as.factor(df$exp.call)

#set randomized seed
set.seed(1349) 

# 1 - Time until mortality is predictive of pathogen load #####

#subset samples from inoculated snakes with Pathogen detection
df.snake.inoc.pos <- df %>%
  filter(swab.origin == "snake") %>%
  filter(!is.na(exp.time)) %>%
  filter(expgroup == "inoculated") %>%
  filter(logcopynum != 0) 

#Examine structure of response variable 
shapiro.test(df.snake.inoc.pos$copy.num) # p-value = 1.905e-15
densityPlot(df.snake.inoc.pos$copy.num, main = "Distribution of Copy Number")
shapiro.test(df.snake.inoc.pos$logcopynum) # p-value = 0.1251
densityPlot(df.snake.inoc.pos$logcopynum, main = "Distribution of Log Copy Number")
#Log transformation makes significant improvement to fit of the data to normal distribution

# Before going through an analysis of log-transformed data, I like to try it with the untransformed data and to take a look at the residuals

# First, let's determine whether the temporal autocorrelation improves model fit
cn1 <- lme(copy.num ~ time.til.death*mortality.type, random = ~ 1 | exp.call , data=df.snake.inoc.pos)
cn2 <- lme(copy.num ~ time.til.death*mortality.type, random = ~ 1 | exp.call , data=df.snake.inoc.pos, correlation = corCAR1(form = ~ exp.time | exp.call))

AIC(cn1, cn2)

# It appears that the temporal autocorrelation does not improve fit and we can proceed with cn1 as the simplest model
# Next, we can add variance structure to cn1 to evaluate whether that improves model fit
# We want to add structures relevant to the explanatory variable in the model, which is a continuous variable
cn3 <- lme(copy.num ~ time.til.death*mortality.type, random = ~ 1 | exp.call , data=df.snake.inoc.pos, weights = varFixed(~time.til.death))
cn4 <- lme(copy.num ~ time.til.death*mortality.type, random = ~ 1 | exp.call , data=df.snake.inoc.pos, weights = varPower(form =~time.til.death))
cn5 <- lme(copy.num ~ time.til.death*mortality.type, random = ~ 1 | exp.call , data=df.snake.inoc.pos, weights = varExp(form =~time.til.death))

cn6 <- lme(copy.num ~ time.til.death*mortality.type, random = ~ 1 | exp.call , data=df.snake.inoc.pos, weights = varFixed(~exp.time))
cn7 <- lme(copy.num ~ time.til.death*mortality.type, random = ~ 1 | exp.call , data=df.snake.inoc.pos, weights = varPower(form =~exp.time))
cn8 <- lme(copy.num ~ time.til.death*mortality.type, random = ~ 1 | exp.call , data=df.snake.inoc.pos, weights = varExp(form =~exp.time))

cn9 <- lme(copy.num ~ time.til.death*mortality.type, random = ~ 1 | exp.call , data=df.snake.inoc.pos, weights = varIdent(form = ~1|mortality.type))

# The models with variances weighted by a fixed and power functions did not converge and do not have AIC values to report
# Therefore, we ask for the AIC values from the values that did converge:
AIC(cn1, cn3, cn4, cn5, cn6, cn7, cn8, cn9)

#Check if using multiple weighted variance structures improves model fit to an appreciable degree
cn10 <- lme(copy.num ~ time.til.death*mortality.type, random = ~ 1 | exp.call , data=df.snake.inoc.pos, weights = varComb(varIdent(form = ~1|mortality.type), varPower(form =~exp.time)))

AIC(cn7, cn9, cn10)

# Then ask for the results of the model
# Again, we can ask for results based on Type II SS to account for imbalance in sample sizes across groups (snakes)
# I'd just adopt asking for Type II SS results throughout the LMM/GLMM/GLM analyses to be consistent, plus the results should not be very different from Type I SS if sample sizes are equal
summary(cn10) 
Anova(cn10, type=2)

# Checking the residuals of the best model
E2=resid(cn10, type="normalized")
F2=fitted(cn10)
op=par(mfrow = c(1,2))
MyYlab="Residuals"
plot(x=F2, y=E2, xlab="Fitted Values", ylab=MyYlab)
plot(E2~df.snake.inoc.pos$time.til.death, xlab="time.til.death", ylab=MyYlab)
par(op)

# There are definitely outliers in this analysis, as we would expect
# Let's see what happens when we remove the largest residual outlier


#Rerun this analysis but remove outlier (I'm assuming this is the same outlier you identified above)
df.snake.inoc.pos.removeout <- df.snake.inoc.pos[-c(32),] 


cn1.1 <- lme(copy.num ~ time.til.death*mortality.type, random = ~ 1 | exp.call , data=df.snake.inoc.pos.removeout)
cn2.1 <- lme(copy.num ~ time.til.death*mortality.type, random = ~ 1 | exp.call , data=df.snake.inoc.pos.removeout, correlation = corCAR1(form = ~ exp.time | exp.call))

AIC(cn1.1, cn2.1)


cn3.1 <- lme(copy.num ~ time.til.death*mortality.type, random = ~ 1 | exp.call , data=df.snake.inoc.pos.removeout, weights = varFixed(~time.til.death))
cn4.1 <- lme(copy.num ~ time.til.death*mortality.type, random = ~ 1 | exp.call , data=df.snake.inoc.pos.removeout, weights = varPower(form =~time.til.death))
cn5.1 <- lme(copy.num ~ time.til.death*mortality.type, random = ~ 1 | exp.call , data=df.snake.inoc.pos.removeout, weights = varExp(form =~time.til.death))

cn6.1 <- lme(copy.num ~ time.til.death*mortality.type, random = ~ 1 | exp.call , data=df.snake.inoc.pos.removeout, weights = varFixed(~exp.time))
cn7.1 <- lme(copy.num ~ time.til.death*mortality.type, random = ~ 1 | exp.call , data=df.snake.inoc.pos.removeout, weights = varPower(form =~exp.time))
cn8.1 <- lme(copy.num ~ time.til.death*mortality.type, random = ~ 1 | exp.call , data=df.snake.inoc.pos.removeout, weights = varExp(form =~exp.time))

cn9.1 <- lme(copy.num ~ time.til.death*mortality.type, random = ~ 1 | exp.call , data=df.snake.inoc.pos.removeout, weights = varIdent(form = ~1|mortality.type))

AIC(cn1.1, cn3.1, cn4.1, cn5.1, cn6.1, cn7.1, cn8.1, cn9.1)
AIC(cn1.1, cn5.1, cn6.1, cn7.1, cn8.1, cn9.1)

#Check if using multiple weighted variance structures improves model fit to an appreciable degree
cn10.1 <- lme(copy.num ~ time.til.death*mortality.type, random = ~ 1 | exp.call , data=df.snake.inoc.pos.removeout, weights = varComb(varExp(form =~time.til.death), varPower(form =~exp.time)))
cn11.1 <- lme(copy.num ~ time.til.death*mortality.type, random = ~ 1 | exp.call , data=df.snake.inoc.pos.removeout, weights = varComb(varIdent(form = ~1|mortality.type), varExp(form =~time.til.death)))

AIC(cn7.1, cn10.1, cn11.1)

summary(cn10.1) 
Anova(cn10.1, type=2)

# Checking the residuals of the best model
E2=resid(cn5.1, type="normalized")
F2=fitted(cn5.1)
op=par(mfrow = c(1,2))
MyYlab="Residuals"
plot(x=F2, y=E2, xlab="Fitted Values", ylab=MyYlab)
plot(E2~df.snake.inoc.pos.removeout$time.til.death, xlab="time.til.death", ylab=MyYlab)
par(op)


# Even with the highest outlier removed, the residuals of the untransformed data indicate that a log-transformation is necessary
# Thus, we can make the decision to move ahead with an analysis of the transformed data, starting with all the data (including the outlier):

cn1.2 <- lme(logcopynum ~ time.til.death*mortality.type, random = ~ 1 | exp.call , data=df.snake.inoc.pos)
cn2.2 <- lme(logcopynum ~ time.til.death*mortality.type, random = ~ 1 | exp.call , data=df.snake.inoc.pos, correlation = corCAR1(form = ~ exp.time | exp.call))

AIC(cn1.2, cn2.2)

cn3.2 <- lme(logcopynum ~ time.til.death*mortality.type, random = ~ 1 | exp.call , data=df.snake.inoc.pos, weights = varFixed(~time.til.death))
cn4.2 <- lme(logcopynum ~ time.til.death*mortality.type, random = ~ 1 | exp.call , data=df.snake.inoc.pos, weights = varPower(form =~time.til.death))
cn5.2 <- lme(logcopynum ~ time.til.death*mortality.type, random = ~ 1 | exp.call , data=df.snake.inoc.pos, weights = varExp(form =~time.til.death))

cn6.2 <- lme(logcopynum ~ time.til.death*mortality.type, random = ~ 1 | exp.call , data=df.snake.inoc.pos, weights = varFixed(~exp.time))
cn7.2 <- lme(logcopynum ~ time.til.death*mortality.type, random = ~ 1 | exp.call , data=df.snake.inoc.pos, weights = varPower(form =~exp.time))
cn8.2 <- lme(logcopynum ~ time.til.death*mortality.type, random = ~ 1 | exp.call , data=df.snake.inoc.pos, weights = varExp(form =~exp.time))

cn9.2 <- lme(logcopynum ~ time.til.death*mortality.type, random = ~ 1 | exp.call , data=df.snake.inoc.pos, weights = varIdent(form = ~1|mortality.type))

AIC(cn1.2, cn3.2, cn4.2, cn5.2, cn6.2, cn7.2, cn8.2, cn9.2)
AIC(cn1.2, cn5.2, cn6.2, cn7.2, cn8.2, cn9.2)

summary(cn6.2) 
Anova(cn6.2, type=2)

# Checking the residuals of the best model
E2=resid(cn6.2, type="normalized")
F2=fitted(cn6.2)
op=par(mfrow = c(1,2))
MyYlab="Residuals"
plot(x=F2, y=E2, xlab="Fitted Values", ylab=MyYlab)
plot(E2~df.snake.inoc.pos$time.til.death, xlab="time.til.death", ylab=MyYlab)
par(op)

# post hoc assessment of the trend using a simple gls with the same correlation and variance structure as the best model
cn6.2.post <- gls(logcopynum ~ time.til.death, data=df.snake.inoc.pos)
plot(logcopynum ~ time.til.death, data=df.snake.inoc.pos)
abline(cn6.2.post)

# There is still an outlier when the data are transformed, and we should next examine it's influence on the results

#Rerun this analysis but remove outlier
df.snake.inoc.pos.removeout <- df.snake.inoc.pos[-c(32),] 

cn1.3 <- lme(logcopynum ~ time.til.death*mortality.type, random = ~ 1 | exp.call , data=df.snake.inoc.pos.removeout)
cn2.3 <- lme(logcopynum ~ time.til.death*mortality.type, random = ~ 1 | exp.call , data=df.snake.inoc.pos.removeout, correlation = corCAR1(form = ~ exp.time | exp.call))

AIC(cn1.3, cn2.3)


cn3.3 <- lme(logcopynum ~ time.til.death*mortality.type, random = ~ 1 | exp.call , data=df.snake.inoc.pos.removeout, weights = varFixed(~time.til.death))
cn4.3 <- lme(logcopynum ~ time.til.death*mortality.type, random = ~ 1 | exp.call , data=df.snake.inoc.pos.removeout, weights = varPower(form =~time.til.death))
cn5.3 <- lme(logcopynum ~ time.til.death*mortality.type, random = ~ 1 | exp.call , data=df.snake.inoc.pos.removeout, weights = varExp(form =~time.til.death))

cn6.3 <- lme(logcopynum ~ time.til.death*mortality.type, random = ~ 1 | exp.call , data=df.snake.inoc.pos.removeout, weights = varFixed(~exp.time))
cn7.3 <- lme(logcopynum ~ time.til.death*mortality.type, random = ~ 1 | exp.call , data=df.snake.inoc.pos.removeout, weights = varPower(form =~exp.time))
cn8.3 <- lme(logcopynum ~ time.til.death*mortality.type, random = ~ 1 | exp.call , data=df.snake.inoc.pos.removeout, weights = varExp(form =~exp.time))

cn9.3 <- lme(logcopynum ~ time.til.death*mortality.type, random = ~ 1 | exp.call , data=df.snake.inoc.pos.removeout, weights = varIdent(form = ~1|mortality.type))

AIC(cn1.3, cn3.3, cn4.3, cn5.3, cn6.3, cn7.3, cn8.3, cn9.3)
AIC(cn1.3, cn5.3, cn6.3, cn7.3, cn8.3, cn9.3)

summary(cn6.3) 
Anova(cn6.3, type=2)

# Checking the residuals of the best model
E2=resid(cn1.3, type="normalized")
F2=fitted(cn1.3)
op=par(mfrow = c(1,2))
MyYlab="Residuals"
plot(x=F2, y=E2, xlab="Fitted Values", ylab=MyYlab)
plot(E2~df.snake.inoc.pos.removeout$time.til.death, xlab="time.til.death", ylab=MyYlab)
par(op)

# post hoc assessment of the trend using a simple gls with the same correlation and variance structure as the best model
cn6.3.post <- gls(logcopynum ~ time.til.death, data=df.snake.inoc.pos.removeout)
plot(logcopynum ~ time.til.death, data=df.snake.inoc.pos.removeout)
abline(cn6.3.post)

# It appears that the results are robust to the inclusion of the outlier - it is a significant relationship either way
# I usually will present the analysis that includes the outlier, unless there is good reason for removing it, such as suspected experimental error

# We can conclude that snakes with higher disease loads died earlier

df.snake.inoc.pos %>% 
  ggplot(aes(x = time.til.death, y = logcopynum)) + 
  geom_point() + 
  geom_smooth(method = 'glm', fill = 'skyblue', color = "black") + 
  xlab('Days Before Mortality') + 
  ylab('Pathogen Load') + 
  annotate(geom = 'text', label = 'p = 0.001562', x = -Inf, y = Inf, hjust = -.2, vjust = 2, size = 6)

# 2 - Time is predictive of pathogen load ####

#subset samples from inoculated snakes with Pathogen detection
df.snake.inoc.pos <- df %>%
  filter(swab.origin == "snake") %>%
  filter(!is.na(exp.time)) %>%
  filter(expgroup == "inoculated") %>%
  filter(logcopynum != 0) 

# Before going through an analysis of log-transformed data, I like to try it with the untransformed data and to take a look at the residuals

# First, let's determine whether the temporal autocorrelation improves model fit
cn1 <- lme(copy.num ~ exp.time*mortality.type, random = ~ 1 | exp.call , data=df.snake.inoc.pos)
cn2 <- lme(copy.num ~ exp.time*mortality.type, random = ~ 1 | exp.call , data=df.snake.inoc.pos, correlation = corCAR1(form = ~ exp.time | exp.call))

AIC(cn1, cn2)

# It appears that the temporal autocorrelation does not improve fit and we can proceed with cn1 as the simplest model
# Next, we can add variance structure to cn1 to evaluate whether that improves model fit
# We want to add structures relevant to the explanatory variable in the model, which is a continuous variable
cn3 <- lme(copy.num ~ exp.time*mortality.type, random = ~ 1 | exp.call , data=df.snake.inoc.pos, weights = varFixed(~time.til.death))
cn4 <- lme(copy.num ~ exp.time*mortality.type, random = ~ 1 | exp.call , data=df.snake.inoc.pos, weights = varPower(form =~time.til.death))
cn5 <- lme(copy.num ~ exp.time*mortality.type, random = ~ 1 | exp.call , data=df.snake.inoc.pos, weights = varExp(form =~time.til.death))
cn6 <- lme(copy.num ~ exp.time*mortality.type, random = ~ 1 | exp.call , data=df.snake.inoc.pos, weights = varFixed(~exp.time))
cn7 <- lme(copy.num ~ exp.time*mortality.type, random = ~ 1 | exp.call , data=df.snake.inoc.pos, weights = varPower(form =~exp.time))
cn8 <- lme(copy.num ~ exp.time*mortality.type, random = ~ 1 | exp.call , data=df.snake.inoc.pos, weights = varExp(form =~exp.time))

AIC(cn1, cn3, cn4, cn5, cn6, cn7, cn8)

# The models with variances weighted by a fixed and power functions did not converge and do not have AIC values to report
# Therefore, we ask for the AIC values from the values that did converge:
AIC(cn1, cn5, cn6, cn7, cn8)

# Then ask for the results of the model
# Again, we can ask for results based on Type II SS to account for imbalance in sample sizes across groups (snakes)
# I'd just adopt asking for Type II SS results throughout the LMM/GLMM/GLM analyses to be consistent, plus the results should not be very different from Type I SS if sample sizes are equal
summary(cn8) 
Anova(cn8, type=2)

# Checking the residuals of the best model
E2=resid(cn8, type="normalized")
F2=fitted(cn8)
op=par(mfrow = c(1,2))
MyYlab="Residuals"
plot(x=F2, y=E2, xlab="Fitted Values", ylab=MyYlab)
plot(E2~df.snake.inoc.pos$time.til.death, xlab="time.til.death", ylab=MyYlab)
par(op)


# There are definitely outliers in this analysis, as we would expect
# Let's see what happens when we remove the largest residual outlier


#Rerun this analysis but remove outlier (I'm assuming this is the same outlier you identified above)
df.snake.inoc.pos.removeout <- df.snake.inoc.pos[-c(32),] 


cn1.1 <- lme(copy.num ~ exp.time*mortality.type, random = ~ 1 | exp.call , data=df.snake.inoc.pos.removeout)
cn2.1 <- lme(copy.num ~ exp.time*mortality.type, random = ~ 1 | exp.call , data=df.snake.inoc.pos.removeout, correlation = corCAR1(form = ~ exp.time | exp.call))

AIC(cn1.1, cn2.1)


cn3.1 <- lme(copy.num ~ exp.time*mortality.type, random = ~ 1 | exp.call , data=df.snake.inoc.pos.removeout, weights = varFixed(~time.til.death))
cn4.1 <- lme(copy.num ~ exp.time*mortality.type, random = ~ 1 | exp.call , data=df.snake.inoc.pos.removeout, weights = varPower(form =~time.til.death))
cn5.1 <- lme(copy.num ~ exp.time*mortality.type, random = ~ 1 | exp.call , data=df.snake.inoc.pos.removeout, weights = varExp(form =~time.til.death))
cn6.1 <- lme(copy.num ~ exp.time*mortality.type, random = ~ 1 | exp.call , data=df.snake.inoc.pos.removeout, weights = varFixed(~exp.time))
cn7.1 <- lme(copy.num ~ exp.time*mortality.type, random = ~ 1 | exp.call , data=df.snake.inoc.pos.removeout, weights = varPower(form =~exp.time))
cn8.1 <- lme(copy.num ~ exp.time*mortality.type, random = ~ 1 | exp.call , data=df.snake.inoc.pos.removeout, weights = varExp(form =~exp.time))


AIC(cn1.1, cn3.1, cn4.1, cn5.1, cn6.1, cn7.1, cn8.1)

AIC(cn1.1, cn5.1, cn6.1, cn7.1, cn8.1)

summary(cn7.1) 
Anova(cn7.1, type=2)


# Checking the residuals of the best model
E2=resid(cn5.1, type="normalized")
F2=fitted(cn5.1)
op=par(mfrow = c(1,2))
MyYlab="Residuals"
plot(x=F2, y=E2, xlab="Fitted Values", ylab=MyYlab)
plot(E2~df.snake.inoc.pos.removeout$time.til.death, xlab="time.til.death", ylab=MyYlab)
par(op)


# Even with the highest outlier removed, the residuals of the untransformed data indicate that a log-transformation is necessary
# Thus, we can make the decision to move ahead with an analysis of the transformed data, starting with all the data (including the outlier):

cn1.2 <- lme(logcopynum ~ exp.time*mortality.type, random = ~ 1 | exp.call , data=df.snake.inoc.pos)
cn2.2 <- lme(logcopynum ~ exp.time*mortality.type, random = ~ 1 | exp.call , data=df.snake.inoc.pos, correlation = corCAR1(form = ~ exp.time | exp.call))

AIC(cn1.2, cn2.2)

cn3.2 <- lme(logcopynum ~ exp.time*mortality.type, random = ~ 1 | exp.call , data=df.snake.inoc.pos, weights = varFixed(~time.til.death))
cn4.2 <- lme(logcopynum ~ exp.time*mortality.type, random = ~ 1 | exp.call , data=df.snake.inoc.pos, weights = varPower(form =~time.til.death))
cn5.2 <- lme(logcopynum ~ exp.time*mortality.type, random = ~ 1 | exp.call , data=df.snake.inoc.pos, weights = varExp(form =~time.til.death))
cn6.2 <- lme(logcopynum ~ exp.time*mortality.type, random = ~ 1 | exp.call , data=df.snake.inoc.pos, weights = varFixed(~exp.time))
cn7.2 <- lme(logcopynum ~ exp.time*mortality.type, random = ~ 1 | exp.call , data=df.snake.inoc.pos, weights = varPower(form =~exp.time))
cn8.2 <- lme(logcopynum ~ exp.time*mortality.type, random = ~ 1 | exp.call , data=df.snake.inoc.pos, weights = varExp(form =~exp.time))

AIC(cn1.2, cn3.2, cn4.2, cn5.2, cn6.2, cn7.2, cn8.2)

AIC(cn1.2, cn5.2, cn6.2, cn7.2, cn8.2)


summary(cn6.2) 
Anova(cn6.2, type=2)

# Checking the residuals of the best model
E2=resid(cn6.2, type="normalized")
F2=fitted(cn6.2)
op=par(mfrow = c(1,2))
MyYlab="Residuals"
plot(x=F2, y=E2, xlab="Fitted Values", ylab=MyYlab)
plot(E2~df.snake.inoc.pos$time.til.death, xlab="time.til.death", ylab=MyYlab)
par(op)

# post hoc assessment of the trend using a simple gls with the same correlation and variance structure as the best model
cn6.2.post <- gls(logcopynum ~ exp.time, data=df.snake.inoc.pos)
plot(logcopynum ~ exp.time, data=df.snake.inoc.pos)
abline(cn6.2.post)


# There is still an outlier when the data are transformed, and we should next examine it's influence on the results

#Rerun this analysis but remove outlier
df.snake.inoc.pos.removeout <- df.snake.inoc.pos[-c(32),] 

cn1.3 <- lme(logcopynum ~ exp.time*mortality.type, random = ~ 1 | exp.call , data=df.snake.inoc.pos.removeout)
cn2.3 <- lme(logcopynum ~ exp.time*mortality.type, random = ~ 1 | exp.call , data=df.snake.inoc.pos.removeout, correlation = corCAR1(form = ~ exp.time | exp.call))

AIC(cn1.3, cn2.3)

cn3.3 <- lme(logcopynum ~ exp.time*mortality.type, random = ~ 1 | exp.call , data=df.snake.inoc.pos.removeout, weights = varFixed(~time.til.death))
cn4.3 <- lme(logcopynum ~ exp.time*mortality.type, random = ~ 1 | exp.call , data=df.snake.inoc.pos.removeout, weights = varPower(form =~time.til.death))
cn5.3 <- lme(logcopynum ~ exp.time*mortality.type, random = ~ 1 | exp.call , data=df.snake.inoc.pos.removeout, weights = varExp(form =~time.til.death))
cn6.3 <- lme(logcopynum ~ exp.time*mortality.type, random = ~ 1 | exp.call , data=df.snake.inoc.pos.removeout, weights = varFixed(~exp.time))
cn7.3 <- lme(logcopynum ~ exp.time*mortality.type, random = ~ 1 | exp.call , data=df.snake.inoc.pos.removeout, weights = varPower(form =~exp.time))
cn8.3 <- lme(logcopynum ~ exp.time*mortality.type, random = ~ 1 | exp.call , data=df.snake.inoc.pos.removeout, weights = varExp(form =~exp.time))

AIC(cn1.3, cn3.3, cn4.3, cn5.3, cn6.3, cn7.3, cn8.3)

AIC(cn1.3, cn5.3, cn6.3, cn7.3, cn8.3)

summary(cn6.3) 
Anova(cn6.3, type=2)


# Checking the residuals of the best model
E2=resid(cn1.3, type="normalized")
F2=fitted(cn1.3)
op=par(mfrow = c(1,2))
MyYlab="Residuals"
plot(x=F2, y=E2, xlab="Fitted Values", ylab=MyYlab)
plot(E2~df.snake.inoc.pos.removeout$time.til.death, xlab="time.til.death", ylab=MyYlab)
par(op)

# post hoc assessment of the trend using a simple gls with the same correlation and variance structure as the best model
cn6.3.post <- gls(logcopynum ~ exp.time, data=df.snake.inoc.pos.removeout)
plot(logcopynum ~ exp.time, data=df.snake.inoc.pos.removeout)
abline(cn6.3.post)

# It appears that the results are robust to the inclusion of the outlier - it is a significant relationship either way
# I usually will present the analysis that includes the outlier, unless there is good reason for removing it, such as suspected experimental error

# We can conclude that snakes that animals had higher disease loads later in the trial

cn.fig1<-df.snake.inoc.pos %>% 
  ggplot(aes(x = exp.time, y = logcopynum)) + 
  geom_point(size = 2, alpha = 0.5) + 
  geom_smooth(method = 'glm', fill = 'skyblue', color = "black") +
  xlab('Time (days)') + 
  ylab('Pathogen load') + 
  ggtitle("b") + 
  annotate(geom = 'text', label = 'p = 0.003', x = -Inf, y = Inf, hjust = -.2, vjust = 2, size = 5)

cn.fig2<-df.snake.inoc.pos %>% 
  ggplot(aes(x = time.til.death, y = logcopynum)) + 
  geom_point(size = 2, alpha = 0.5) + 
  geom_smooth(method = 'glm', fill = 'skyblue', color = "black") +
  xlab('Days before mortality') + 
  ylab('Pathogen load') + 
  ggtitle("a") + 
  annotate(geom = 'text', label = 'p = 0.002', x = -Inf, y = Inf, hjust = -.2, vjust = 2, size = 5)


fig1 <- ggarrange(cn.fig2, cn.fig1)
fig1

# 3 - Time by treatment is predictive of host microbiome richness ####

#Set up dataframe of samples taken via weekly swabbing regime
df.snake <- df %>%
  filter(swab.origin == "snake") %>%
  filter(!is.na(exp.time))
df.snake$week <- factor(df.snake$week, levels = c("w1", "w2", "w3", "w4", "w5", "w6", "w7", "w8", "w9", "w10", "w11", "w12", "w13"))
df.snake$cap.location <- as.factor(df.snake$cap.location)
df.snake$mortality.type <- as.factor(df.snake$mortality.type)
snake.otu <- df.snake[,23:6880] 

#Examine structure of response variable 
shapiro.test(df.snake$richness) 
plotNormalDensity(df.snake$richness, main = 'distribution of richness')
shapiro.test(log(df.snake$richness)) 
plotNormalDensity(log(df.snake$richness), main = 'distribution of log richness')
# Log transformation makes minor improvements to fit of the data

# GAMM model 
# first, evaluate whether to specify random intercepts or random intercepts and slopes
rich.1 <- gam(richness ~ s(exp.time, by = expgroup, k = 4) + expgroup + mortality.type + s(week, bs = "re") + s(exp.call, exp.time, bs = 're') + s(expgroup, bs = "re") + s(cap.location, bs = "re"), family = gaussian(link = "identity"), data=df.snake, select = TRUE, method = "REML") 
rich.2 <- gam(richness ~ s(exp.time, by = expgroup, k = 4) + expgroup + mortality.type + s(week, bs = "re") + s(exp.call, exp.time, bs = 're'), family = gaussian(link = "identity"), data=df.snake, select = TRUE, method = "REML") 
AIC(rich.1,rich.2)

#next assess whether to include an alternative distribution function or transformation link
rich.3 <- gam(richness ~ s(exp.time, by = expgroup, k = 4) + expgroup + mortality.type + s(week, bs = "re")+ s(exp.call, exp.time, bs = 're'),family = gaussian(link = "log"), data=df.snake, method = "REML") 
rich.4 <- gam(richness ~ s(exp.time, by = expgroup, k = 4) + expgroup + mortality.type + s(week, bs = "re")+ s(exp.call, exp.time, bs = 're'),family = Gamma(link = "identity"), data=df.snake, method = "REML") 
rich.5 <- gam(richness ~ s(exp.time, by = expgroup, k = 4) + expgroup + mortality.type + s(week, bs = "re")+ s(exp.call, exp.time, bs = 're'),family = Gamma(link = "log"), data=df.snake, method = "REML") 
rich.6 <- gam(richness ~ s(exp.time, by = expgroup, k = 4) + expgroup + mortality.type + s(week, bs = "re")+ s(exp.call, exp.time, bs = 're'),family = mgcv::scat(link = "identity"), data=df.snake, method = "REML") 
rich.7 <- gam(richness ~ s(exp.time, by = expgroup, k = 4) + expgroup + mortality.type + s(week, bs = "re")+ s(exp.call, exp.time, bs = 're'),family = mgcv::scat(link = "log"), data=df.snake, method = "REML") 
rich.8 <- gam(richness ~ s(exp.time, by = expgroup, k = 4) + expgroup + mortality.type + s(week, bs = "re")+ s(exp.call, exp.time, bs = 're'),family = poisson(link = "identity"), data=df.snake, method = "REML") 
rich.9 <- gam(richness ~ s(exp.time, by = expgroup, k = 4) + expgroup + mortality.type + s(week, bs = "re")+ s(exp.call, exp.time, bs = 're'),family = poisson(link = "log"), data=df.snake, method = "REML") 
AIC(rich.2,rich.3,rich.4,rich.5,rich.6,rich.7,rich.8,rich.9) #rich.4 preferred

# next assess whether to include a temporal autocorrelation term
rich.11 <- gam(richness ~ s(exp.time, by = expgroup, k = 4) + expgroup + mortality.type + s(week, bs = "re")+ s(exp.call, exp.time, bs = 're'),family = Gamma(link = "identity"), data=df.snake,correlation = corCAR1(form = ~ exp.time | exp.call), method = "REML") 
AIC(rich.4,rich.11)

summary(rich.4)
k.check(rich.4)
appraise(rich.4, method = "simulate", n_simulate = 1000) # Examine model fit 
draw(rich.4)

df.snake$predict <- predict(rich.4, exclude = c("s(week)", "s(exp.call,exp.time)"))

rich.inoc <- subset(df.snake, expgroup == "inoculated") %>%
  ggplot(aes(x=exp.time, y=richness)) +
  geom_point(color = "#E41A1C", size = 2, alpha = 0.75) +
  geom_smooth(aes(y = predict), color = "#E41A1C", se = T) +
  scale_y_continuous(limits = c(0,250), breaks = c(50, 100, 150, 200, 250)) +
  scale_x_continuous(limits = c(0,80), breaks = seq(0, 80, by = 10))  +
  xlab("Time (days)") +
  ylab("OTU Richness") + 
  ggtitle("a") + 
  annotate(geom = 'text', label = 'p = 0.013', x = -Inf, y = Inf, hjust = -2, vjust = 1, size = 5)

rich.sham <- subset(df.snake, expgroup == "sham") %>%
  ggplot(aes(x=exp.time, y=richness)) +
  geom_point(color = "#377EB8",  size = 2, alpha = 0.75, shape = "triangle") +
  geom_hline(yintercept = mean(subset(df.snake, expgroup == "sham")$richness), color = "#377EB8", lty = "longdash", size = 1) + 
  scale_y_continuous(limits = c(0,250), breaks = c(50, 100, 150, 200, 250)) +
  scale_x_continuous(limits = c(0,80), breaks = seq(0, 80, by = 10))  +
  xlab("Time (days)") +
  ylab("OTU Richness") + 
  ggtitle("b") + 
  annotate(geom = 'text', label = 'p = 0.117', x = -Inf, y = Inf, hjust = -2, vjust = 1, size = 5)

ggarrange(rich.inoc, rich.sham)

# 4 - Time by treatment is predictive of host microbiome alpha diversity #####

#Set up dataframe of samples taken via weekly swabbing regime
df.snake <- df %>%
  filter(swab.origin == "snake") %>%
  filter(!is.na(exp.time))
df.snake$week <- factor(df.snake$week, levels = c("w1", "w2", "w3", "w4", "w5", "w6", "w7", "w8", "w9", "w10", "w11", "w12", "w13"))
df.snake$cap.location <- as.factor(df.snake$cap.location)
df.snake$mortality.type <- as.factor(df.snake$mortality.type)
snake.otu <- df.snake[,23:6880] 

#Examine structure of response variable 
shapiro.test(df.snake$shannon) # p-value = 3.059e-07
densityplot(df.snake$shannon, main = 'distribution of shannon diversity')
shapiro.test(log(df.snake$shannon)) # p-value = 8.982e-15
densityplot(log(df.snake$shannon), main = 'distribution of log shannon diversity')
# Log transformation appears to worsen the fit of the data to the normal distribution 

# GAMM model of shannon diversity values
# first, evaluate whether to specify random intercepts or random intercepts and slopes
shan.1 <- gam(shannon ~ s(exp.time, by = expgroup, k = 4) + expgroup + mortality.type + s(week, bs = "re") + s(exp.call, exp.time, bs = 're') + s(expgroup, bs = "re"),family = gaussian(link = "identity"), data=df.snake, method = "REML") 
shan.2 <- gam(shannon ~ s(exp.time, by = expgroup, k = 4) + expgroup + mortality.type + s(week, bs = "re") + s(exp.call, exp.time, bs = 're'), family = gaussian(link = "identity"), data=df.snake, method = "REML") 
shan.3 <- gam(shannon ~ s(exp.time, by = expgroup, k = 4) + expgroup + mortality.type + s(exp.call, exp.time, bs = 're'), family = gaussian(link = "identity"), data=df.snake, method = "REML") 
AIC(shan.1, shan.2, shan.3)
summary(shan.3)

#next assess whether to include an alternative distribution function or transformation link
shan.4 <- gam(shannon ~ s(exp.time, by = expgroup, k = 4) + expgroup + mortality.type + s(exp.call, exp.time, bs = 're'), family = gaussian(link = "log"), data=df.snake, method = "REML") 
shan.5 <- gam(shannon ~ s(exp.time, by = expgroup, k = 4) + expgroup + mortality.type + s(exp.call, exp.time, bs = 're'), family = Gamma(link = "identity"), data=df.snake, method = "REML") 
shan.6 <- gam(shannon ~ s(exp.time, by = expgroup, k = 4) + expgroup + mortality.type + s(exp.call, exp.time, bs = 're'), family = Gamma(link = "log"), data=df.snake, method = "REML") 
shan.7 <- gam(shannon ~ s(exp.time, by = expgroup, k = 4) + expgroup + mortality.type + s(exp.call, exp.time, bs = 're'), family = mgcv::scat(link = "identity"), data=df.snake, method = "REML") 
shan.8 <- gam(shannon ~ s(exp.time, by = expgroup, k = 4) + expgroup + mortality.type + s(exp.call, exp.time, bs = 're'), family = mgcv::scat(link = "log"), data=df.snake, method = "REML")  
AIC(shan.3,shan.4,shan.5,shan.6, shan.7, shan.8) #shan.7 preferred

# next assess whether to include a temporal autocorrelation term
shan.11 <- gam(shannon ~ s(exp.time, by = expgroup, k = 4) + expgroup + mortality.type + s(exp.call, exp.time, bs = 're'), family = mgcv::scat(link = "identity"), data=df.snake, correlation = corCAR1(form = ~ exp.time | exp.call), method = "REML")
AIC(shan.7,shan.11)

# Examine diagnostic plots of model 
k.check(shan.7)
appraise(shan.7, method = "simulate", n_simulate = 1000)
draw(shan.7)
summary(shan.7) # Note that trend is significant only for inoculated animals under GAM model

df.snake$predict <- predict(shan.7, exclude = "s(exp.call,exp.time)")

shan.inoc <- subset(df.snake, expgroup == "inoculated") %>%
  ggplot(aes(x=exp.time, y=shannon)) +
  geom_point(color = "#E41A1C", size = 2, alpha = 0.75) +
  geom_smooth(aes(y = predict), color = "#E41A1C", se = T) +
  scale_y_continuous(limits = c(0,5), breaks = c(1, 2, 3, 4, 5)) +
  scale_x_continuous(limits = c(0,80), breaks = seq(0, 80, by = 10))  +
  xlab("Time (days)") +
  ylab("Shannon Diversity") + 
  ggtitle("c") +
  annotate(geom = 'text', label = 'p < 0.001', x = -Inf, y = Inf, hjust = -1.5, vjust = 1, size = 5)

shan.sham <- subset(df.snake, expgroup == "sham") %>%
  ggplot(aes(x=exp.time, y=shannon)) +
  geom_point(color = "#377EB8",  size = 2, alpha = 0.75, shape = "triangle") +
  geom_hline(yintercept = mean(subset(df.snake, expgroup == "sham")$shannon), color = "#377EB8", lty = "longdash", size = 1) + 
  scale_y_continuous(limits = c(0,5), breaks = c(1, 2, 3, 4, 5)) +
  scale_x_continuous(limits = c(0,80), breaks = seq(0, 80, by = 10))  +
  xlab("Time (days)") +
  ylab("Shannon Diversity") + 
  ggtitle("d") +
  annotate(geom = 'text', label = 'p = 0.217', x = -Inf, y = Inf, hjust = -1.5, vjust = 1, size = 5)

legend <- get_legend(
  df.snake %>%
    mutate(expgroup = revalue(expgroup, c("inoculated" = "Inoculated", 'sham' = 'Sham'))) %>%
    ggplot(aes(x = exp.time, y = shannon, color = expgroup, shape = expgroup)) +
    geom_point(size = 2, alpha = 0.75) +
    scale_color_brewer(palette = "Set1") + 
    labs(color = "Treatment",
         shape = "Treatment")
)


prow <- plot_grid(rich.inoc, rich.sham, shan.inoc, shan.sham, align = 'v')
fig2 <- plot_grid(prow,legend, nrow = 2, rel_heights = c(3,0.4))
fig2

# 5 - Time by treatment is predictive of host microbiome evenness #####

#Set up dataframe of samples taken via weekly swabbing regime
df.snake <- df %>%
  filter(swab.origin == "snake") %>%
  filter(!is.na(exp.time))
df.snake$week <- factor(df.snake$week, levels = c("w1", "w2", "w3", "w4", "w5", "w6", "w7", "w8", "w9", "w10", "w11", "w12", "w13"))
df.snake$cap.location <- as.factor(df.snake$cap.location)
df.snake$mortality.type <- as.factor(df.snake$mortality.type)
snake.otu <- df.snake[,23:6880] 

# calculate shannon evenness
df.snake$evenness <- exp(df.snake$shannon)/(df.snake$richness)

# Exploratory visualization
df.snake %>%
  ggplot(aes(x = exp.time, y = evenness, color = expgroup)) + 
  facet_wrap(~expgroup) +
  geom_point(alpha = 0.2, aes(shape = expgroup), size = 2.5) + 
  geom_smooth(method = "gam", lty = 2, alpha = 0.5) + 
  scale_color_brewer(palette = "Set1")

#Examine structure of response variable 
shapiro.test(df.snake$evenness) # p-value = 0.1543
plotNormalDensity(df.snake$evenness, main = "Distribution of Copy Number")
#data is normally distributed with heavy tails

#Check for outliers 
grubbs.test(df.snake$evenness)
boxplot(df.snake$evenness)
#no outliers 


# GAMM model of shannon diversity values
# first, evaluate whether to specify random intercepts or random intercepts and slopes
even.1 <- gam(evenness ~ s(exp.time, by = expgroup, k = 4) + expgroup + mortality.type + s(week, bs = "re") + s(exp.call, exp.time, bs = 're') + s(expgroup, bs = "re"),family = gaussian(link = "identity"), data=df.snake, method = "REML") 
even.2 <- gam(evenness ~ s(exp.time, by = expgroup, k = 4) + expgroup + mortality.type + s(week, bs = "re") + s(exp.call, exp.time, bs = 're'),family = gaussian(link = "identity"), data=df.snake, method = "REML") 

AIC(even.1, even.2)

#next assess whether to include an alternative distribution function or transformation link
even.3 <- gam(evenness ~ s(exp.time, by = expgroup, k = 4) + expgroup + mortality.type + s(week, bs = "re") + s(exp.call, exp.time, bs = 're'),family = gaussian(link = "log"), data=df.snake, method = "REML") 
even.4 <- gam(evenness ~ s(exp.time, by = expgroup, k = 4) + expgroup + mortality.type + s(week, bs = "re") + s(exp.call, exp.time, bs = 're'),family = mgcv::scat(link = "identity"), data=df.snake, method = "REML") 
even.4 <- gam(evenness ~ s(exp.time, by = expgroup, k = 4) + expgroup + mortality.type + s(week, bs = "re") + s(exp.call, exp.time, bs = 're'),family = mgcv::scat(link = "log"), data=df.snake, method = "REML") 

AIC(even.2,even.3, even.4) #normal distribution most efficient which makes sense given shapiro-test result

# next assess whether to include a temporal autocorrelation term
even.5 <- gam(evenness ~ s(exp.time, by = expgroup, k = 4) + expgroup + mortality.type + s(week, bs = "re") + s(exp.call, exp.time, bs = 're'),family = gaussian(link = "identity"), correlation = corCAR1(form = ~ exp.time | exp.call), data=df.snake, method = "REML") 

AIC(even.2,even.5)

# Examine diagnostic plots of model 
k.check(even.2)
appraise(even.2, method = 'simulate', n_simulate = 1000)
summary(even.2)
draw(even.2)

df.snake$predict <- predict(even.2, se.fit = F, exclude = c("s(week)",  "s(exp.call,exp.time)"))

even.inoc <- subset(df.snake, expgroup == "inoculated") %>%
  ggplot(aes(x=exp.time, y=evenness)) +
  geom_point(color = "#E41A1C", size = 2, alpha = 0.75) +
  geom_smooth(aes(y = predict), color = "#E41A1C", se = T) +
  scale_x_continuous(limits = c(0,80), breaks = seq(0, 80, by = 10))  +
  scale_y_continuous(limits = c(0,1)) + 
  xlab("Time (days)") +
  ylab("Shannon Evenness") + 
  ggtitle("e") +
  annotate(geom = 'text', label = 'p = 0.043', x = -Inf, y = Inf, hjust = -2.5, vjust = 1, size = 5)

even.sham <- subset(df.snake, expgroup == "sham") %>%
  ggplot(aes(x=exp.time, y=evenness)) +
  geom_point(color = "#377EB8",  size = 2, alpha = 0.75, shape = "triangle") +
  geom_hline(yintercept = mean(subset(df.snake, expgroup == "sham")$evenness), color = "#377EB8", lty = "longdash", size = 1) + 
  scale_x_continuous(limits = c(0,80), breaks = seq(0, 80, by = 10))  +
  scale_y_continuous(limits = c(0,1)) + 
  xlab("Time (days)") +
  ylab("Shannon Evenness") + 
  ggtitle("f") +
  annotate(geom = 'text', label = 'p = 0.967', x = -Inf, y = Inf, hjust = -2, vjust = 1, size = 5)

p <- plot_grid(rich.inoc, rich.sham, shan.inoc, shan.sham, even.inoc, even.sham, ncol = 2, nrow = 3, align = 'v')
fig2 <- plot_grid(p,legend, nrow = 2, rel_heights = c(4.5,0.4))

fig2

# 6 - Richness & disease interact to predict host microbiome composition ####

mycontourcolors <- c("#FFFFFF",brewer.pal(n = 9, name = 'Greys')[2:9]) #set color scale for plotting contours
mypointcolors <- c(brewer.pal(n=3, name = 'Set1')[1:2])

#Set up dataframe of samples taken via weekly swabbing regime
df.snake <- df %>%
  filter(swab.origin == "snake") %>%
  filter(!is.na(exp.time))
df.snake$week <- factor(df.snake$week, levels = c("w1", "w2", "w3", "w4", "w5", "w6", "w7", "w8", "w9", "w10", "w11", "w12", "w13"))
df.snake <- mutate(df.snake, expgroup = revalue(expgroup, c("inoculated" = "Inoculated", 'sham' = 'Sham')))

snake.otu <- df.snake[,23:6880] 

# Jaccard
# Analysis of Multivariate centroid position (community structure)
jaccard.snake.otu <- vegdist(snake.otu, method = "jaccard", na.rm = TRUE) # Generate Jaccard dissimilarity matrix, This metric is P/A and excludes joint absences 

#PERMANOVA model of community composition data
adonis(jaccard.snake.otu ~ expgroup*exp.time + mortality.type, 
       data = df.snake, 
       permutations = 999, 
       method = "jaccard", 
       strata = df.snake$exp.call) # PERMANOVA using Jaccard dissimilarity

# Perform Nonmetric Multidimensional Scaling and extract points
mds1 <- metaMDS(jaccard.snake.otu, k=5, try = 50, trace = 0) # stress = 0.1273001 
mds1_data <- as.data.frame(mds1$points)
df.snake$MDS1 <- mds1_data$MDS1
df.snake$MDS2 <- mds1_data$MDS2

# Significant differences between sham / inoculated snake microbiome structure
snake.structure.fig1 <- ggplot(df.snake, aes(x = MDS1, y = MDS2, z = exp.time)) +
  stat_density_2d_filled(aes(fill = ..level..), contour = T, bins = 9, show.legend = F) + 
  geom_point(aes(shape=expgroup, color = expgroup), size = 2.5) +
  stat_ellipse(size = 1, aes(color = expgroup)) + 
  labs(title = 'a',
       x = "MDS1",
       y = "MDS2", 
       color = "Treatment",
       shape = "Treatment") + 
  scale_colour_manual(values = mypointcolors) + 
  scale_fill_manual(values = mycontourcolors) + 
  annotate(geom = 'text', label = 'p = 0.020', x = -Inf, y = Inf, hjust = -.1, vjust = 1.2, size = 5) + 
  theme(legend.position = "none")

# Bray-Curtis
# Analysis of Multivariate centroid position (community structure)
bray.snake.otu <- vegdist(snake.otu, method = "bray", na.rm = TRUE) # Generate Jaccard dissimilarity matrix, This metric is P/A and excludes joint absences 

#PERMANOVA model of community composition data
adonis(bray.snake.otu ~ expgroup*exp.time + mortality.type, 
       data = df.snake, 
       permutations = 999, 
       strata = df.snake$exp.call) # PERMANOVA using Jaccard dissimilarity

# Perform Nonmetric Multidimensional Scaling and extract points
mds1 <- metaMDS(bray.snake.otu, k=5, try = 50, trace = 0) # stress = 0.1234844 
mds1_data <- as.data.frame(mds1$points)
df.snake$MDS3 <- mds1_data$MDS1
df.snake$MDS4 <- mds1_data$MDS2

# Significant differences between sham / inoculated snake microbiome structure
snake.structure.fig2 <- ggplot(df.snake, aes(x = MDS3, y = MDS4, z = exp.time)) +
  stat_density_2d_filled(aes(fill = ..level..), contour = T, bins = 9, show.legend = F) + 
  geom_point(aes(shape=expgroup, color = expgroup), size = 2.5) +
  stat_ellipse(size = 1, aes(color = expgroup)) + 
  labs(title = 'b',
       x = "MDS1",
       y = "MDS2", 
       color = "Treatment",
       shape = "Treatment") + 
  scale_colour_manual(values = mypointcolors) + 
  scale_fill_manual(values = mycontourcolors) + 
  annotate(geom = 'text', label = 'p = 0.038', x = -Inf, y = Inf, hjust = -.1, vjust = 1.2, size = 5) + 
  theme(legend.position = "none")

# Raup-crick 
#raup.snake.otu <- raupcrick(snake.otu, null = 'r1', nsimul = 999)
#save(raup.snake.otu, file = 'raup.snake.otu.rda')
load('raup.snake.otu.rda')

#PERMANOVA model of community composition data
adonis(raup.snake.otu ~ expgroup*exp.time + mortality.type, #no significant interaction term when specifically accounting for differences in richness 
       data = df.snake,
       permutations = 999,
       strata = df.snake$exp.call)

# Perform Nonmetric Multidimensional Scaling and extract points
mds1 <- metaMDS(raup.snake.otu, k=5, try = 50, trace = 0) # stress = 0.1089634 
mds1_data <- as.data.frame(mds1$points)
df.snake$MDS5 <- mds1_data$MDS1
df.snake$MDS6 <- mds1_data$MDS2

# Significant differences between experimental groups when accounting for richness explicitly (raup-crick)
snake.structure.fig3 <- ggplot(df.snake, aes(x = MDS5, y = MDS6, z = exp.time)) +
  stat_density_2d_filled(aes(fill = ..level..), contour = T, bins = 9, show.legend = F) + 
  geom_point(aes(shape=expgroup, color = expgroup), size = 2.5) +
  stat_ellipse(size = 1, aes(color = expgroup)) + 
  labs(title = 'c',
       x = "MDS1",
       y = "MDS2", 
       color = "Treatment",
       shape = "Treatment") + 
  scale_colour_manual(values = mypointcolors) + 
  scale_fill_manual(values = mycontourcolors) + 
  annotate(geom = 'text', label = 'p = 0.307', x = -Inf, y = Inf, hjust = -.1, vjust = 1.2, size = 5) + 
  theme(legend.position = "none")

# Generate multipanel figure that summarizes results of this section
legend <- get_legend(ggplot(df.snake, aes(x = MDS5, y = MDS6, z = exp.time)) + stat_density_2d_filled(aes(fill = ..level..), contour = T, bins = 9, show.legend = F) + geom_point(aes(shape=expgroup, color = expgroup), size = 2.5) + stat_ellipse(size = 1, aes(color = expgroup)) + theme_classic() + theme(legend.background = element_rect(fill="white", size=0.5, linetype="solid", colour ="black"), legend.position = "bottom") + labs(title = 'c', x = "MDS1", y = "MDS2", color = "Treatment", shape = "Treatment") + scale_colour_manual(values = mypointcolors) + scale_fill_manual(values = mycontourcolors) + annotate(geom = 'text', label = 'p = 0.346', x = -Inf, y = Inf, hjust = -.1, vjust = 1.2, size = 5))

grid.arrange(snake.structure.fig1, snake.structure.fig2, snake.structure.fig3,
             legend, ncol=3, nrow = 2, 
             layout_matrix = rbind(c(1,2,3), c(4,4,4)),
             widths = c(2.7, 2.7, 2.7), heights = c(2.5, 0.2))

# 7 - Higher B-diversity in inoculated host microbiome #####

#Set up dataframe of samples taken via weekly swabbing regime
df.snake <- df %>%
  filter(swab.origin == "snake") %>%
  filter(!is.na(exp.time))
df.snake$week <- factor(df.snake$week, levels = c("w1", "w2", "w3", "w4", "w5", "w6", "w7", "w8", "w9", "w10", "w11", "w12", "w13"))
df.snake$cap.location <- as.factor(df.snake$cap.location)
df.snake$mortality.type <- as.factor(df.snake$mortality.type)
snake.otu <- df.snake[,23:6880] 

# Generate/Load multivariate dissimilarity matrices
jaccard.snake.otu <- vegdist(snake.otu, method = "jaccard", na.rm = TRUE) # Generate Jaccard dissimilarity matrix
bray.snake.otu <- vegdist(snake.otu, method = "bray", na.rm = TRUE) # Generate Bray-Cutis dissimilarity matrix
load('raup.snake.otu.rda') # Load Raup-crick dissimilarity matrix 

# Calculate distance to centroid values 
jacc.snake <- betadisper(jaccard.snake.otu, group = interaction(df.snake$expgroup, df.snake$exp.time), type= c("centroid"), bias.adjust=FALSE, add=FALSE)
bray.snake <- betadisper(bray.snake.otu, group = interaction(df.snake$expgroup, df.snake$exp.time), type= c("centroid"), bias.adjust=FALSE, add=FALSE)
raup.snake <- betadisper(raup.snake.otu, group = interaction(df.snake$expgroup, df.snake$exp.time), type= c("centroid"), bias.adjust=FALSE, add=FALSE)

# Create dataframe containing distance to centroid values for analysis
df.disper.snake <- data.frame(jacc = jacc.snake$distances,
                              bray = bray.snake$distances,
                              raup = raup.snake$distances,
                              expgroup = df.snake$expgroup,
                              week = df.snake$week,
                              exp.time = as.numeric(df.snake$exp.time),
                              exp.call = df.snake$exp.call,
                              cap.location = df.snake$cap.location,
                              mortality.type = df.snake$mortality.type)
df.disper.snake <- mutate(df.disper.snake, expgroup = revalue(expgroup, c("inoculated" = "Inoculated", 'sham' = 'Sham')))

#
# Model distance to centroid values for different metrics with respect to repeat measures
#

#Jaccard
j1 <- lme(jacc ~ exp.time*expgroup + mortality.type, random = ~ 1 | exp.call , data=df.disper.snake)
j2 <- lme(jacc ~ exp.time*expgroup + mortality.type, random = ~ 1 | exp.call , data=df.disper.snake, correlation = corCAR1(form = ~ exp.time | exp.call))
j3 <- lme(jacc ~ exp.time*expgroup + mortality.type, random = ~ exp.time | exp.call , data=df.disper.snake, correlation = corCAR1(form = ~ exp.time | exp.call))
j4 <- lme(jacc ~ exp.time*expgroup + mortality.type, random = ~ exp.time | exp.call , data=df.disper.snake)
j5 <- lme(jacc ~ exp.time*expgroup + mortality.type, random = ~ 1 | exp.call , data=df.disper.snake, correlation = corCAR1(form = ~ exp.time | exp.call), weights = varFixed(~exp.time))
j6 <- lme(jacc ~ exp.time*expgroup + mortality.type, random = ~ 1 | exp.call , data=df.disper.snake, correlation = corCAR1(form = ~ exp.time | exp.call), weights = varPower(form=~exp.time))
j7 <- lme(jacc ~ exp.time*expgroup + mortality.type, random = ~ 1 | exp.call , data=df.disper.snake, correlation = corCAR1(form = ~ exp.time | exp.call), weights = varExp(form=~exp.time))
j8 <- lme(jacc ~ exp.time*expgroup + mortality.type, random = ~ 1 | exp.call , data=df.disper.snake, correlation = corCAR1(form = ~ exp.time | exp.call), weights = varIdent(form = ~ 1 | expgroup))
AIC(j1,j2,j3,j4,j5, j6, j7, j8) #j2 preferred
summary(j2)
Anova(j2, type=2)
r.squaredLR(j2)[1]*100

#Bray
b1 <- lme(bray ~ exp.time*expgroup + mortality.type, random = ~ 1 | exp.call , data=df.disper.snake)
b2 <- lme(bray ~ exp.time*expgroup + mortality.type, random = ~ 1 | exp.call , data=df.disper.snake, correlation = corCAR1(form = ~ exp.time | exp.call))
b3 <- lme(bray ~ exp.time*expgroup + mortality.type, random = ~ exp.time | exp.call , data=df.disper.snake, correlation = corCAR1(form = ~ exp.time | exp.call), control = lmeControl(maxIter = 1e8, msMaxIter = 1e8, opt = "optim"))
b4 <- lme(bray ~ exp.time*expgroup + mortality.type, random = ~ exp.time | exp.call , data=df.disper.snake)
b5 <- lme(bray ~ exp.time*expgroup + mortality.type, random = ~ 1 | exp.call , data=df.disper.snake, correlation = corCAR1(form = ~ exp.time | exp.call), weights = varFixed(~exp.time))
b6 <- lme(bray ~ exp.time*expgroup + mortality.type, random = ~ 1 | exp.call , data=df.disper.snake, correlation = corCAR1(form = ~ exp.time | exp.call), weights = varPower(form=~exp.time))
b7 <- lme(bray ~ exp.time*expgroup + mortality.type, random = ~ 1 | exp.call , data=df.disper.snake, correlation = corCAR1(form = ~ exp.time | exp.call), weights = varExp(form=~exp.time))
b8 <- lme(bray ~ exp.time*expgroup + mortality.type, random = ~ 1 | exp.call , data=df.disper.snake, correlation = corCAR1(form = ~ exp.time | exp.call), weights = varIdent(form = ~ 1 | expgroup), control = lmeControl(maxIter = 1e8, msMaxIter = 1e8, opt = "optim"))
AIC(b1,b2,b3,b4,b5, b6, b7, b8) #b2 preferred
summary(b2)
Anova(b2, type=2)
r.squaredLR(b2)[1]*100

#raup
r1 <- lme(raup ~ exp.time*expgroup + mortality.type, random = ~ 1 | exp.call , data=df.disper.snake)
r2 <- lme(raup ~ exp.time*expgroup + mortality.type, random = ~ 1 | exp.call , data=df.disper.snake, correlation = corCAR1(form = ~ exp.time | exp.call))
r3 <- lme(raup ~ exp.time*expgroup + mortality.type, random = ~ exp.time | exp.call , data=df.disper.snake, correlation = corCAR1(form = ~ exp.time | exp.call), control = lmeControl(opt = 'optim'))
r4 <- lme(raup ~ exp.time*expgroup + mortality.type, random = ~ exp.time | exp.call , data=df.disper.snake,control = lmeControl(opt = 'optim'))
r5 <- lme(raup ~ exp.time*expgroup + mortality.type, random = ~ 1 | exp.call , data=df.disper.snake, correlation = corCAR1(form = ~ exp.time | exp.call), weights = varFixed(~exp.time))
r6 <- lme(raup ~ exp.time*expgroup + mortality.type, random = ~ 1 | exp.call , data=df.disper.snake, correlation = corCAR1(form = ~ exp.time | exp.call), weights = varPower(form=~exp.time))
r7 <- lme(raup ~ exp.time*expgroup + mortality.type, random = ~ 1 | exp.call , data=df.disper.snake, correlation = corCAR1(form = ~ exp.time | exp.call), weights = varExp(form=~exp.time))
r8 <- lme(raup ~ exp.time*expgroup + mortality.type, random = ~ 1 | exp.call , data=df.disper.snake, correlation = corCAR1(form = ~ exp.time | exp.call), weights = varIdent(form = ~ 1 | expgroup))
AIC(r1,r2,r3,r4,r5, r6, r7, r8) #r2 preferred
summary(r2)
Anova(r2, type=2)
r.squaredLR(r2)[1]*100
# post hoc assessment of interaction using a simple gls 
r2.post.control <- gls(raup ~ exp.time, data=filter(df.disper.snake,expgroup == "Sham"), correlation = corCAR1(form = ~ exp.time | exp.call))
summary(r2.post.control)
#
r2.post.inoc <- gls(raup ~ exp.time, data=filter(df.disper.snake,expgroup == "Inoculated"), correlation = corCAR1(form = ~ exp.time | exp.call))
summary(r2.post.inoc)
#
plot(raup ~ exp.time, data=df.disper.snake)
abline(r2.post.control, col = "blue", lty = "dashed")
abline(r2.post.inoc, col = "red")

# Plot multivariate dispersion between groups for different metrics
snake.div.fig1 <- ggplot(df.disper.snake,aes(x=expgroup, y=jacc, shape = expgroup)) + geom_boxplot(outlier.shape=NA, fill = "gray93") + geom_point(position = "jitter", alpha = 0.5, size = 1.5, aes(color = expgroup)) + labs(color = "Treatment", x = "", y = "Distance to centroid", title = "a") + scale_color_brewer(palette = "Set1") + theme(legend.position = "none") + annotate(geom = 'text', label = 'p < 0.001', x = -Inf, y = Inf, hjust = -.1, vjust = 1.2, size = 5)
snake.div.fig2 <- ggplot(df.disper.snake,aes(x=expgroup, y=bray, shape = expgroup)) + geom_boxplot(outlier.shape=NA, fill = "gray93") + geom_point(position = "jitter", alpha = 0.5, size = 1.5, aes(color = expgroup)) + labs(color = "Treatment", x = "", y = "Distance to centroid", title = "b") + scale_color_brewer(palette = "Set1") + theme(legend.position = "none") + annotate(geom = 'text', label = 'p < 0.001', x = -Inf, y = Inf, hjust = -.1, vjust = 1.2, size = 5)

snake.div.fig3 <- ggplot(df.disper.snake,aes(x=exp.time, y=raup, color = expgroup, shape = expgroup)) +
                      geom_point(alpha = 0.5, size = 1.5) +
                      geom_smooth(data = filter(df.disper.snake, expgroup == "Inoculated"), method = "lm") +
                      geom_smooth(data = filter(df.disper.snake, expgroup == "Sham"), method = "lm", se = F, linetype = "dashed") +
                      labs(color = "Treatment", x = "Time (days)", y = "Distance to centroid", title = "c") + 
                      annotate(geom = 'text', label = 'p = 0.022', x = -Inf, y = Inf, hjust = -1.2, vjust = 10.8, size = 5, color = "#E41A1C") + 
                      annotate(geom = 'text', label = 'p = 0.457', x = -Inf, y = Inf, hjust = -1.3, vjust = 35, size = 5, color = "#377EB8") + 
                      scale_color_brewer(palette = "Set1") + 
                      theme(legend.position = "none") 

legend <- get_legend(ggplot(df.disper.snake,aes(x=exp.time, y=raup, color = expgroup, shape = expgroup)) + geom_point(alpha = 0.5, size = 1.5) + geom_smooth(method = "lm") + labs(color = "Treatment", shape = "Treatment", x = "", y = "Distance to Centroid", title = "C") + theme(axis.line = element_line(colour = "black"))  + scale_color_brewer(palette = "Set1"))

# Generate multipanel figure that summarizes results of this section
grid.arrange(snake.div.fig1, snake.div.fig2, snake.div.fig3,
             legend, ncol=3, nrow = 2, 
             layout_matrix = rbind(c(1,2,3), c(4,4,4)),
             widths = c(2.7, 2.7, 2.7), heights = c(2.5, 0.2))

# 8 - Sham snake mortality effects ####

# richness 
df.sham <- df %>%
  filter(swab.origin == "snake") %>%
  filter(expgroup == "sham") %>%
  filter(!is.na(exp.time))
df.sham$week <- factor(df.sham$week, levels = c("w1", "w2", "w3", "w4", "w5", "w6", "w7", "w8", "w9", "w10", "w11", "w12", "w13"))
df.sham$cap.location <- as.factor(df.sham$cap.location)
df.sham$mortality.type <- as.factor(df.sham$mortality.type)
snake.otu <- df.sham[,23:6880] 

# GAMM model 
# first, evaluate whether to specify random intercepts or random intercepts and slopes
rich.1 <- gam(richness ~ s(exp.time, by = mortality.type, k = 4) + mortality.type + s(week, bs = "re") + s(exp.call, exp.time, bs = 're') + s(mortality.type, bs = "re") + s(cap.location, bs = "re"), family = gaussian(link = "identity"), data = df.sham, select = TRUE, method = "REML") 
rich.2 <- gam(richness ~ s(exp.time, by = mortality.type, k = 4) + mortality.type + s(week, bs = "re") + s(exp.call, exp.time, bs = 're'), family = gaussian(link = "identity"), data = df.sham, select = TRUE, method = "REML") 
AIC(rich.1,rich.2)

#next assess whether to include an alternative distribution function or transformation link
rich.3 <- gam(richness ~ s(exp.time, by = mortality.type, k = 4) + mortality.type + s(week, bs = "re") + s(exp.call, exp.time, bs = 're'),family = gaussian(link = "log"), data = df.sham, method = "REML") 
rich.4 <- gam(richness ~ s(exp.time, by = mortality.type, k = 4) + mortality.type + s(week, bs = "re") + s(exp.call, exp.time, bs = 're'),family = Gamma(link = "identity"), data = df.sham, method = "REML") 
rich.5 <- gam(richness ~ s(exp.time, by = mortality.type, k = 4) + mortality.type + s(week, bs = "re") + s(exp.call, exp.time, bs = 're'),family = Gamma(link = "log"), data = df.sham, method = "REML") 
rich.6 <- gam(richness ~ s(exp.time, by = mortality.type, k = 4) + mortality.type + s(week, bs = "re") + s(exp.call, exp.time, bs = 're'),family = mgcv::scat(link = "identity"), data = df.sham, method = "REML") 
rich.7 <- gam(richness ~ s(exp.time, by = mortality.type, k = 4) + mortality.type + s(week, bs = "re") + s(exp.call, exp.time, bs = 're'),family = mgcv::scat(link = "log"), data = df.sham, method = "REML") 
rich.8 <- gam(richness ~ s(exp.time, by = mortality.type, k = 4) + mortality.type + s(week, bs = "re") + s(exp.call, exp.time, bs = 're'),family = poisson(link = "identity"), data = df.sham, method = "REML") 
rich.9 <- gam(richness ~ s(exp.time, by = mortality.type, k = 4) + mortality.type + s(week, bs = "re") + s(exp.call, exp.time, bs = 're'),family = poisson(link = "log"), data = df.sham, method = "REML") 
AIC(rich.2,rich.3,rich.4,rich.5,rich.6,rich.7,rich.8,rich.9) #rich5 preferred

# next assess whether to include a temporal autocorrelation term
rich.11 <- gam(richness ~ s(exp.time, by = mortality.type, k = 4) + mortality.type  + s(week, bs = "re") + s(exp.call, exp.time, bs = 're'),family = Gamma(link = "log"), data = df.sham,correlation = corCAR1(form = ~ exp.time | exp.call), method = "REML") 
AIC(rich.5, rich.11)

#Examine most efficient model
summary(rich.5)
k.check(rich.5)
appraise(rich.5, method = "simulate", n_simulate = 1000)
draw(rich.5)

mort.fit <- predict(rich.4, type = "link", newdata = filter(df.sham, mortality.type == "mortality"),
                                                                   exclude = smooths(rich.4)[4:5])
euth.fit <- predict(rich.4, type = "link", newdata = filter(df.sham, mortality.type == "euthanasia"),
        exclude = smooths(rich.4)[4:5])
mort.se <- predict(rich.4, type = "link", newdata = filter(df.sham, mortality.type == "mortality"),
                    exclude = smooths(rich.4)[4:5], se.fit = T)$se.fit
euth.se <- predict(rich.4, type = "link", newdata = filter(df.sham, mortality.type == "euthanasia"),
                    exclude = smooths(rich.4)[4:5], se.fit = T)$se.fit

rich.models <- data.frame(
  fit = c(mort.fit,euth.fit),
  se = c(mort.se, euth.se),
  mortality.type = c(rep("Mortality", length(mort.se)), rep("Euthanasia", length(euth.se))),
  exp.time = c(filter(df.sham, mortality.type == "mortality")$exp.time, filter(df.sham, mortality.type == "euthanasia")$exp.time),
  richness = c(filter(df.sham, mortality.type == "mortality")$richness, filter(df.sham, mortality.type == "euthanasia")$richness)
)

supfig.1 <-ggplot(rich.models, aes(x = exp.time)) +
  geom_point(aes(y = richness, color = mortality.type),  size = 2, alpha = 0.75) + 
  geom_smooth(data = . %>% filter(mortality.type == "Euthanasia"), aes(y = fit, color = "Euthanasia"), se = F, linetype = 'longdash') +
  geom_smooth(data = . %>% filter(mortality.type == "Mortality"), aes(y = fit, color = "Mortality"), se = F) +
  geom_ribbon(data = . %>% filter(mortality.type == "Mortality"), aes(ymax = fit + 1.96*se, ymin = fit - 1.96*se), alpha = 0.2) + 
  labs(x = "Time (Days)",
       y = "OTU Richness", 
       color = "Mortality Type", 
       title = "a") + 
  scale_color_brewer(palette = "Set1") + 
  annotate(geom = 'text', label = 'p = 0.011', x = -Inf, y = Inf, hjust = -3, vjust = 18, size = 5, color = "#377EB8") + 
  annotate(geom = 'text', label = 'p = 0.063', x = -Inf, y = Inf, hjust = -1.75, vjust = 40, size = 5, color = "#E41A1C")

# Shannon diversity
# GAMM model
# first, evaluate whether to specify random intercepts or random intercepts and slopes
shan.1 <- gam(shannon ~ s(exp.time, by = mortality.type, k = 4)  + mortality.type  + s(week, bs = "re") + s(exp.call, exp.time, bs = 're') + s(mortality.type, bs = "re") + s(cap.location, bs = "re"), family = gaussian(link = "identity"), data = df.sham, select = TRUE, method = "REML") 
shan.2 <- gam(shannon ~ s(exp.time, by = mortality.type, k = 4)  + mortality.type  + s(week, bs = "re") + s(exp.call, exp.time, bs = 're'), family = gaussian(link = "identity"), data = df.sham, select = TRUE, method = "REML") 
AIC(shan.1,shan.2)

#next assess whether to include an alternative distribution function or transformation link
shan.3 <- gam(shannon ~ s(exp.time, by = mortality.type, k = 4)  + mortality.type  + s(week, bs = "re")+ s(exp.call, exp.time, bs = 're'),family = gaussian(link = "log"), data = df.sham, method = "REML") 
shan.4 <- gam(shannon ~ s(exp.time, by = mortality.type, k = 4)  + mortality.type  + s(week, bs = "re")+ s(exp.call, exp.time, bs = 're'),family = Gamma(link = "identity"), data = df.sham, method = "REML") 
shan.5 <- gam(shannon ~ s(exp.time, by = mortality.type, k = 4)  + mortality.type  + s(week, bs = "re")+ s(exp.call, exp.time, bs = 're'),family = Gamma(link = "log"), data = df.sham, method = "REML") 
shan.6 <- gam(shannon ~ s(exp.time, by = mortality.type, k = 4)  + mortality.type  + s(week, bs = "re")+ s(exp.call, exp.time, bs = 're'),family = mgcv::scat(link = "identity"), data = df.sham, method = "REML") 
shan.7 <- gam(shannon ~ s(exp.time, by = mortality.type, k = 4)  + mortality.type  + s(week, bs = "re")+ s(exp.call, exp.time, bs = 're'),family = mgcv::scat(link = "log"), data = df.sham, method = "REML") 
AIC(shan.2,shan.3,shan.4,shan.5,shan.6,shan.7) #shan6 preferred

# next assess whether to include a temporal autocorrelation term
shan.8 <- gam(shannon ~ s(exp.time, by = mortality.type, k = 4)  + mortality.type  + s(week, bs = "re")+ s(exp.call, exp.time, bs = 're'),family = mgcv::scat(link = "identity"), data = df.sham,correlation = corCAR1(form = ~ exp.time | exp.call), method = "REML") 

AIC(shan.6, shan.8)
summary(shan.6)
k.check(shan.6)
appraise(shan.6, method = "simulate", n_simulate = 1000)
draw(shan.6)

mort.fit <- predict(shan.6, type = "link", newdata = filter(df.sham, mortality.type == "mortality"),
                    exclude = smooths(shan.6)[4:5])
euth.fit <- predict(shan.6, type = "link", newdata = filter(df.sham, mortality.type == "euthanasia"),
                    exclude = smooths(shan.6)[4:5])
mort.se <- predict(shan.6, type = "link", newdata = filter(df.sham, mortality.type == "mortality"),
                   exclude = smooths(shan.6)[4:5], se.fit = T)$se.fit
euth.se <- predict(shan.6, type = "link", newdata = filter(df.sham, mortality.type == "euthanasia"),
                   exclude = smooths(shan.6)[4:5], se.fit = T)$se.fit

shan.models <- data.frame(
  fit = c(mort.fit,euth.fit),
  se = c(mort.se, euth.se),
  mortality.type = c(rep("Mortality", length(mort.se)), rep("Euthanasia", length(euth.se))),
  exp.time = c(filter(df.sham, mortality.type == "mortality")$exp.time, filter(df.sham, mortality.type == "euthanasia")$exp.time),
  shannon = c(filter(df.sham, mortality.type == "mortality")$shannon, filter(df.sham, mortality.type == "euthanasia")$shannon)
)

supfig.2 <- ggplot(shan.models, aes(x = exp.time)) +
  geom_point(aes(y = shannon, color = mortality.type),  size = 2, alpha = 0.75) + 
  geom_smooth(data = . %>% filter(mortality.type == "Euthanasia"), aes(y = fit, color = "Euthanasia"), se = F, linetype = 'longdash') +
  geom_smooth(data = . %>% filter(mortality.type == "Mortality"), aes(y = fit, color = "Mortality"), se = F) +
  geom_ribbon(data = . %>% filter(mortality.type == "Mortality"), aes(ymax = fit + 1.96*se, ymin = fit - 1.96*se), alpha = 0.2) + 
  labs(x = "Time (Days)",
       y = "Shannon Diversity", 
       color = "Mortality Type",
       title = "b") + 
  scale_color_brewer(palette = "Set1") + 
  annotate(geom = 'text', label = 'p = 0.001', x = -Inf, y = Inf, hjust = -3, vjust = 4, size = 5, color = "#377EB8") + 
  annotate(geom = 'text', label = 'p = 0.070', x = -Inf, y = Inf, hjust = -1.6, vjust = 25, size = 5, color = "#E41A1C")

# Shannon evenness
# calculate shannon evenness
df.sham$evenness <- exp(df.sham$shannon)/(df.sham$richness)
# GAMM model
# first, evaluate whether to specify random intercepts or random intercepts and slopes
even.1 <- gam(evenness ~ s(exp.time, by = mortality.type, k = 4)  + mortality.type  + s(week, bs = "re") + s(exp.call, exp.time, bs = 're') + s(mortality.type, bs = "re") + s(cap.location, bs = "re"), family = gaussian(link = "identity"), data = df.sham, select = TRUE, method = "REML") 
even.2 <- gam(evenness ~ s(exp.time, by = mortality.type, k = 4)  + mortality.type  + s(week, bs = "re") + s(exp.call, exp.time, bs = 're'), family = gaussian(link = "identity"), data = df.sham, select = TRUE, method = "REML") 
AIC(even.1,even.2)

#next assess whether to include an alternative distribution function or transformation link
even.3 <- gam(evenness ~ s(exp.time, by = mortality.type, k = 4)  + mortality.type  + s(week, bs = "re")+ s(exp.call, exp.time, bs = 're'),family = gaussian(link = "log"), data = df.sham, method = "REML") 
even.4 <- gam(evenness ~ s(exp.time, by = mortality.type, k = 4)  + mortality.type  + s(week, bs = "re")+ s(exp.call, exp.time, bs = 're'),family = Gamma(link = "identity"), data = df.sham, method = "REML") 
even.5 <- gam(evenness ~ s(exp.time, by = mortality.type, k = 4)  + mortality.type  + s(week, bs = "re")+ s(exp.call, exp.time, bs = 're'),family = Gamma(link = "log"), data = df.sham, method = "REML") 
even.6 <- gam(evenness ~ s(exp.time, by = mortality.type, k = 4)  + mortality.type  + s(week, bs = "re")+ s(exp.call, exp.time, bs = 're'),family = mgcv::scat(link = "identity"), data = df.sham, method = "REML") 
even.7 <- gam(evenness ~ s(exp.time, by = mortality.type, k = 4)  + mortality.type  + s(week, bs = "re")+ s(exp.call, exp.time, bs = 're'),family = mgcv::scat(link = "log"), data = df.sham, method = "REML") 
AIC(even.2,even.3,even.4,even.5,even.6,even.7)
#even2 preferred

# next assess whether to include a temporal autocorrelation term
even.8 <- gam(evenness ~ s(exp.time, by = mortality.type, k = 4)  + mortality.type  + s(week, bs = "re")+ s(exp.call, exp.time, bs = 're'),family = gaussian(link = "identity"), data = df.sham,correlation = corCAR1(form = ~ exp.time | exp.call), method = "REML") 
AIC(even.2, even.8)
summary(even.2)
appraise(even.2, method = "simulate", n_simulate = 1000)
draw(even.2)

mort.fit <- predict(even.2, type = "link", newdata = filter(df.sham, mortality.type == "mortality"),
                    exclude = smooths(even.2)[4:5])
euth.fit <- predict(even.2, type = "link", newdata = filter(df.sham, mortality.type == "euthanasia"),
                    exclude = smooths(even.2)[4:5])
mort.se <- predict(even.2, type = "link", newdata = filter(df.sham, mortality.type == "mortality"),
                   exclude = smooths(even.2)[4:5], se.fit = T)$se.fit
euth.se <- predict(even.2, type = "link", newdata = filter(df.sham, mortality.type == "euthanasia"),
                   exclude = smooths(even.2)[4:5], se.fit = T)$se.fit

even.models <- data.frame(
  fit = c(mort.fit,euth.fit),
  se = c(mort.se, euth.se),
  mortality.type = c(rep("Mortality", length(mort.se)), rep("Euthanasia", length(euth.se))),
  exp.time = c(filter(df.sham, mortality.type == "mortality")$exp.time, filter(df.sham, mortality.type == "euthanasia")$exp.time),
  evenness = c(filter(df.sham, mortality.type == "mortality")$evenness, filter(df.sham, mortality.type == "euthanasia")$evenness)
)

supfig.3 <- ggplot(even.models, aes(x = exp.time)) +
  geom_point(aes(y = evenness, color = mortality.type),  size = 2, alpha = 0.75) +
  geom_smooth(data = . %>% filter(mortality.type == "Euthanasia"), aes(y = fit, color = "Euthanasia"), se = F, linetype = 'longdash') + 
  geom_smooth(data = . %>% filter(mortality.type == "Mortality"), aes(y = fit, color = "Mortality"), se = F, linetype = 'longdash') + 
  labs(x = "Time (Days)",
       y = "Shannon Evenness", 
       color = "Mortality Type",
       title = "c") + 
  scale_color_brewer(palette = "Set1") + 
  annotate(geom = 'text', label = 'p = 0.157', x = -Inf, y = Inf, hjust = -3, vjust = 14, size = 5, color = "#377EB8") + 
  annotate(geom = 'text', label = 'p = 0.797', x = -Inf, y = Inf, hjust = -3, vjust = 37, size = 5, color = "#E41A1C")
supfig.3

# Generate summary figure
supfig <- ggarrange(supfig.1, supfig.2, supfig.3, common.legend = T, legend = "bottom", ncol = 3)
supfig
